# Supplementary material for: Genome-scale metabolic network reconstruction and in silico flux analysis of the thermophilic bacterium Thermus thermophilus HB27
Source: Microb Cell Fact. 2014 Apr 28;13:61. doi: 10.1186/1475-2859-13-61 (PMC4021367; doi:10.1186/1475-2859-13-61)
Supplement: Additional file 1 — Details of iTT548 containing all genes, reactions, metabolites. A list of reactions added during gap-filling and possible new annotations identified in this study are also provided. [file 1475-2859-13-61-S1.xls]

## Sheet: Summary
Additional File 1: iTT548 Model details
A1	List of reactions in iTT548
A2	List of metabolites in iTT548
A3	List of new annotations
A4	List of reactions added during Gap-Fill

## Sheet: A1
Abbreviation	Name	Reaction	GPR	Protein	Subsystem	EC. Number
R001	Biomass reaction (70 C)	0.1582 L_ASP[c] + 0.2696 L_GLU[c] + 0.2076 L_SER[c] + 0.0375 L_HIS[c] + 0.4716 L_GLY[c] + 0.1531 L_THR[c] + 0.3231 L_ARG[c] + 0.5434 L_ALA[c] + 0.1052 L_TYR[c] + 0.1668 L_VAL[c] + 0.1322 L_PHE[c] + 0.0593 L_ILE[c] + 0.3744 L_LEU[c] + 0.1337 L_LYS[c] + 0.2898 L_PRO[c] + 0.1582 L_ASN[c] + 0.0134 L_CYS[c] + 0.2714 L_GLN[c] + 0.0224 L_MET[c] + 0.0654 L_TRP[c] + 0.0110 UDP_ACMURM[c] + 0.0110 UDP_AGLUA…			Exchange Reactions
R002	ATP Maintenance	ATP[c] + H2O[c] -> ADP[c] + Pi[c] + H[c]			Uassigned
R003	ATP:D-glucose 6-phosphotransferase	ATP[c] + D_GLC[c] -> ADP[c] + H[c] + G6P[c]	TTC1688	glk	Glycolysis/Gluconeogenesis	2.7.1.2
R004	ATP:D-glucose 6-phosphotransferase	ATP[c] + D_MAN[c] -> ADP[c] + H[c] + M6P[c]	TTC1688	glk	Glycolysis/Gluconeogenesis	2.7.1.2
R005	D-glucose-6-phosphate aldose-ketose-isomerase	G6P[c] <=> F6P[c]	TTC1710	pgI	Glycolysis/Gluconeogenesis	5.3.1.9
R006	ATP:D-fructose-6-phosphate 1-phosphotransferase	ATP[c] + F6P[c] -> ADP[c] + H[c] + FBP[c]	TTC1597	pfkA	Glycolysis/Gluconeogenesis	2.7.1.11
R007	D-fructose-1,6-bisphosphate D-glyceraldehyde-3-phosphate-lyase (glycerone-phosphate-forming)	FBP[c] <=> DHAP[c] + GAP[c]	TTC1414	fbaB	Glycolysis/Gluconeogenesis	4.1.2.13
R008	D-glyceraldehyde-3-phosphate aldose-ketose-isomerase	GAP[c] <=> DHAP[c]	TTC0581	tpiA	Glycolysis/Gluconeogenesis	5.3.1.1
R009	D-glyceraldehyde-3-phosphate:NAD+ oxidoreductase (phosphorylating)	NAD[c] + Pi[c] + GAP[c] <=> H[c] + 13BPG[c] + NADH[c]	TTC0549	gapA	Glycolysis/Gluconeogenesis	1.2.1.12
R010	ATP:3-phospho-D-glycerate 1-phosphotransferase	ATP[c] + 3PG[c] <=> ADP[c] + 13BPG[c]	TTC0550	pgk	Glycolysis/Gluconeogenesis	2.7.2.3
R011	2-Phospho-D-glycerate 2,3-phosphomutase	2PG[c] <=> 3PG[c]	(TTC1888 or TTC1618 or TTC1956 or TT_P0006)	gpmA	Glycolysis/Gluconeogenesis	5.4.2.1
R012	2-phospho-D-glycerate hydro-lyase (phosphoenolpyruvate-forming)	H2O[c] + PEP[c] <=> 2PG[c]	TTC1610	eno	Glycolysis/Gluconeogenesis	4.2.1.11
R013	ATP:pyruvate 2-O-phosphotransferase	ADP[c] + H[c] + PEP[c] -> ATP[c] + PYR[c]	TTC1611	pykA	Glycolysis/Gluconeogenesis	2.7.1.40
R014	ATP:oxaloacetate carboxy-lyase (transphosphorylating;phosphoenolpyruvate-forming)	ATP[c] + OAC[c] -> ADP[c] + PEP[c] + CO2[c]	TTC1709	pckA	Glycolysis/Gluconeogenesis	4.1.1.49
R015	(S)-Lactate:NAD+ oxidoreductase	H[c] + NADH[c] + PYR[c] -> NAD[c] + LAC[c]	TTC0748	ldh	Glycolysis/Gluconeogenesis	1.1.1.27
R016	Acetate:CoA ligase (AMP-forming)	ATP[c] + CoA[c] + AC[c] -> PPi[c] + AMP[c] + ACoA[c]	(TTC0884 and TTC0885 and TTC0886 and TTC0919)	acsA	Glycolysis/Gluconeogenesis	6.2.1.1
R017	Acetaldehyde:NAD+ oxidoreductase	NAD[c] + H2O[c] + AALD[c] -> 2 H[c] + NADH[c] + AC[c]	(TTC0513 or TTC0604)	ald	Glycolysis/Gluconeogenesis	1.2.1.3
R018	ethanol:NAD+ oxidoreductase	NAD[c] + ETH[c] <=> H[c] + NADH[c] + AALD[c]	TTC1572	adh	Glycolysis/Gluconeogenesis	1.1.1.1
R019	acetyl-CoA:oxaloacetate C-acetyltransferase (thioester-hydrolysing)	H2O[c] + OAC[c] + ACoA[c] -> CoA[c] + H[c] + CIT[c]	TTC0978	gltA	Citric Acid Cycle	2.3.3.1
R020	citrate hydro-lyase (cis-aconitate-forming)	CIT[c] <=> H2O[c] + cACO[c]	TTC0374	acnA	Citric Acid Cycle	4.2.1.3
R021	isocitrate hydro-lyase (cis-aconitate-forming)	ICIT[c] <=> H2O[c] + cACO[c]	TTC0374	acnB	Citric Acid Cycle	4.2.1.3
R022	Isocitrate:NADP+ oxidoreductase	NADP[c] + ICIT[c] -> H[c] + OXLSUCC[c] + NADPH[c]	TTC1172	idh1	Citric Acid Cycle	1.1.1.42
R023	oxalosuccinate carboxy-lyase (2-oxoglutarate-forming)	H[c] + OXLSUCC[c] -> CO2[c] + AKG[c]	TTC1172	idh2	Citric Acid Cycle	1.1.1.42
R024	2-oxoglutarate:ferredoxin oxidoreductase (decarboxylating)	NAD[c] + CoA[c] + AKG[c] -> NADH[c] + CO2[c] + SUCCoA[c]	(TTC1591 and TTC1592)	korB	Citric Acid Cycle	1.2.7.3
R025	Succinate:CoA ligase (ADP-forming)	ATP[c] + CoA[c] + SUCC[c] <=> ADP[c] + Pi[c] + SUCCoA[c]	(TTC0169 and TTC0170)	sco	Citric Acid Cycle	6.2.1.5
R026	Succinate:(acceptor) oxidoreductase	SUCC[c] + FAD[c] <=> FADH2[c] + FUM[c]	(TTC1089 and TTC1090 and TTC1091 and TTC1092)	sdh	Citric Acid Cycle	1.3.99.1
R027	(S)-malate hydro-lyase (fumarate-forming)	MAL[c] <=> H2O[c] + FUM[c]	TTC0190	fumC	Citric Acid Cycle	4.2.1.2
R028	(S)-malate:NAD+ oxidoreductase	NAD[c] + MAL[c] <=> H[c] + NADH[c] + OAC[c]	TTC0168	mqo	Citric Acid Cycle	1.1.1.37
R029	D-glucose:ubiquinone oxidoreductase	D_GLC[c] + MQ[c] -> GLC_LACN[c] + MQL[c]	TTC0202		Pentose Phosphate Pathway	1.1.5.2
R030	D-Fructose 6-phosphate:D-glyceraldehyde-3-phosphate glycolaldehyde transferase	F6P[c] + GAP[c] <=> E4P[c] + XYL5P[c]	TTC1896	tktB	Pentose Phosphate Pathway	2.2.1.1
R031	sedoheptulose-7-phosphate:D-glyceraldehyde-3-phosphate glyceronetransferase	GAP[c] + SEDHEP7P[c] <=> F6P[c] + E4P[c]	TTC0701	tal	Pentose Phosphate Pathway	2.2.1.2
R032	Sedoheptulose-7-phosphate:D-glyceraldehyde-3-phosphate glycolaldehyde transferase	GAP[c] + SEDHEP7P[c] <=> XYL5P[c] + R5P[c]	TTC1896	tktA	Pentose Phosphate Pathway	2.2.1.1
R033	D-Ribulose-5-phosphate 3-epimerase	RBL5P[c] <=> XYL5P[c]	TTC1898	rpe	Pentose Phosphate Pathway	5.1.3.1
R034	D-ribose-5-phosphate aldose-ketose-isomerase	R5P[c] <=> RBL5P[c]	TTC0932	rpiA	Pentose Phosphate Pathway	5.3.1.6
R035	ATP:D-ribose-5-phosphate diphosphotransferase	ATP[c] + R5P[c] <=> H[c] + AMP[c] + PRPP[c]	(TTC1184 or TTC1274)	hisG	Pentose Phosphate Pathway	2.7.6.1
R036	D-Ribose 1,5-phosphomutase	R1P[c] <=> R5P[c]	(TTC1630 or TTC1659)	pgm	Pentose Phosphate Pathway	5.4.2.2 or 5.4.2.7
R037	ATP:D-ribose 5-phosphotransferase	ATP[c] + D_RIB[c] -> ADP[c] + H[c] + R5P[c]	TTC0063		Pentose Phosphate Pathway	2.7.1.15
R038	2-deoxy-D-ribose-5-phosphate acetaldehyde-lyase (D-glyceraldehyde-3-phosphate-forming)	dR5P[c] -> GAP[c] + AALD[c]	TTC0823		Pentose Phosphate Pathway	4.1.2.4
R039	2-deoxy-D-ribose 1-phosphate 1,5-phosphomutase	dR1P[c] <=> dR5P[c]	TTC1659		Pentose Phosphate Pathway	5.4.2.7
R040	glyceraldehyde ferredoxin oxidoreductase	NAD[c] + H2O[c] + GLYALD[c] <=> 2 H[c] + NADH[c] + D_GLCT[c]	TTC1834		Pentose Phosphate Pathway	1.2.7.5
R041	2-dehydro-3-deoxy-D-gluconate-6-phosphate D-glyceraldehyde-3-phosphate-lyase	DHY_DOP_GLUCN[c] -> GAP[c] + PYR[c]	TT_P0030		Pentose Phosphate Pathway	4.1.2.14
R042	2-Dehydro-3-deoxy-D-gluconate:NAD+ 5-oxidoreductase	NAD[c] + 2K3DO_GLCN[c] <=> H[c] + NADH[c] + DHY_DOHEXNA[c]	TT_P0037		Pentose Phosphate Pathway	1.1.1.125
R043	D-fructose 1-phosphate D-glyceraldehyde-3-phosphate-lyase	F1P[c] <=> DHAP[c] + GLYALD[c]	TTC1414		Alternate Carbon Metabolism	4.1.2.13
R044	L-Fuculose-1-phosphate lactaldehyde-lyase	FUCL1P[c] <=> DHAP[c] + LALD[c]	TTC1459		Alternate Carbon Metabolism	4.1.2.17
R045	L-lactaldehyde:NAD+ oxidoreductase	LALD[c] + NAD[c] + H2O[c] <=> LAC[c] + NADH[c] + 2 H[c]	TTC0513		Alternate Carbon Metabolism	1.2.1.22
R046	GDP-mannose:3-phosphoglycerate 3-a-D-mannosyltransferase	3PG[c] + GDP_MAN[c] <=> GDP[c] + MANNPGLYCT[c]	TTC0588		Alternate Carbon Metabolism	2.4.1.217
R047	alpha-D-mannosyl-3-phosphoglycerate phosphohydrolase	H2O[c] + MANNPGLYCT[c] <=> Pi[c] + AMANN_GLYCT[c]	TTC0589		Alternate Carbon Metabolism	3.1.3.70
R048	D-mannose 6-phosphate 1,6-phosphomutase	M6P[c] <=> MAN1P[c]	(TTC1630 or TTC0291 or TTC1063)		Alternate Carbon Metabolism	5.4.2.8
R049	GDP:D-mannose-1-phosphate guanylyltransferase	H[c] + GDP[c] + MAN1P[c] -> Pi[c] + GDP_MAN[c]	TTC1388		Alternate Carbon Metabolism	2.7.7.22
R050	ATP:D-fructose 6-phosphotransferase	ATP[c] + D_FRU[c] -> ADP[c] + H[c] + F6P[c]	TTC0630		Alternate Carbon Metabolism	2.7.1.4
R051	D-mannose-6-phosphate aldose-ketose-isomerase	M6P[c] <=> F6P[c]	TTC0980		Alternate Carbon Metabolism	5.3.1.8
R052	ATP:D-galactose 1-phosphotransferase	ATP[c] + D_GAL[c] <=> ADP[c] + H[c] + GAL1P[c]	TTC0226		Alternate Carbon Metabolism	2.7.1.6
R053	UDP-glucose:alpha-D-galactose-1-phosphate uridylyltransferase	GAL1P[c] + UDP_GLU[c] <=> G1P[c] + UDP_GAL[c]	TT_P0071		Alternate Carbon Metabolism	2.7.7.12
R054	UDP-glucose 4-epimerase	UDP_GLU[c] <=> UDP_GAL[c]	TTC0222		Alternate Carbon Metabolism	5.1.3.2
R055	Galactan galactohydrolase	H2O[c] + GLCTN[c] <=> 2 D_GAL[c]	(TT_P0220 or TT_P0222)		Alternate Carbon Metabolism	3.2.1.23
R056	Lactose galactohydrolase	H2O[c] + LACTS[c] -> D_GLC[c] + D_GAL[c]	(TT_P0220 or TT_P0222)		Alternate Carbon Metabolism	3.2.1.23
R057	alpha-D-glucose 1,6-phosphomutase	G1P[c] <=> G6P[c]	(TTC1630 or TTC0291 or TTC1063)		Alternate Carbon Metabolism	5.4.2.2
R058	Epimelibiose galactohydrolase	H2O[c] + EPMLBIOS[c] <=> D_GAL[c] + D_MAN[c]	TT_P0072		Alternate Carbon Metabolism	3.2.1.22
R059	3-O-alpha-D-Galactosyl-1D-myo-inositol galactohydrolase	H2O[c] + AGAL_INS[c] <=> D_GAL[c] + M_INS[c]	TT_P0072		Alternate Carbon Metabolism	3.2.1.22
R060	Melibiitol galactohydrolase	H2O[c] + MLBTL[c] <=> D_GAL[c] + SORB[c]	TT_P0072		Alternate Carbon Metabolism	3.2.1.22
R061	Galactosylglycerol galactohydrolase	H2O[c] + GALCS_GLYC[c] <=> D_GAL[c] + GLYCRL[c]	TT_P0072		Alternate Carbon Metabolism	3.2.1.22
R062	alkaline alpha-galactosidase	H2O[c] + STCYS[c] <=> D_GAL[c] + RAFF[c]	TT_P0072		Alternate Carbon Metabolism	3.2.1.22
R063	Manninotriose galactohydrolase	H2O[c] + MANNTRIS[c] <=> D_GAL[c] + MLBIOS[c]	TT_P0072		Alternate Carbon Metabolism	3.2.1.22
R064	Raffinose galactohydrolase	H2O[c] + RAFF[c] <=> D_GAL[c] + SUC[c]	TT_P0072		Alternate Carbon Metabolism	3.2.1.22
R065	melibiose galactohydrolase	H2O[c] + MLBIOS[c] <=> D_GLC[c] + D_GAL[c]	TT_P0072		Alternate Carbon Metabolism	3.2.1.22
R066	sucrose glucohydrolase	H2O[c] + SUC[c] -> D_GLC[c] + D_FRU[c]	(TTC0107 or TTC1283 or TT_P0221)		Alternate Carbon Metabolism	3.2.1.20
R067	palatinose glucohydrolase	H2O[c] + PALT[c] -> D_GLC[c] + D_FRU[c]	(TTC0107 or TTC1283 or TT_P0221)		Alternate Carbon Metabolism	3.2.1.20
R068	octaprenyl-diphosphate synthase	ct_FARPPi[c] + 5 IPEN_PPi[c] <=> t_PPREPPi[c] + 5 PPi[c]	TTC1291		Cofactor and Prosthetic Group Biosynthesis	2.5.1.90
R069	chorismate lyase	CORM[c] -> HY_BNZA[c] + PYR[c]			Cofactor and Prosthetic Group Biosynthesis	4.1.3.40
R070	Polyisopentenylpyrolinate:4-hydroxybenzoate nonaprenyltransferase	t_PPREPPi[c] + HY_BNZA[c] <=> PPi[c] + HY_PPREBNZA[c]	TTC0240		Cofactor and Prosthetic Group Biosynthesis	2.5.1.39
R071	4-hydroxy-3-polyprenylbenzoate carboxy-lyase	CO2[c] + PPRENPhOL[c] <=> HY_PPREBNZA[c]	TTC1553		Cofactor and Prosthetic Group Biosynthesis	4.1.1.-
R072	polyprenylphenol hydroxylase	PPRENPhOL[c] + NADPH[c] + O2[c] + H[c] -> PBDIOL[c] + NADP[c] + H2O[c]			Cofactor and Prosthetic Group Biosynthesis	1.14.13.-
R073	2-polyprenyl-6-hydroxyphenol methylase	PBDIOL[c] + SAM[c] <=> METPPHOL[c] + SAHC[c] + H[c]			Cofactor and Prosthetic Group Biosynthesis	2.1.1.222
R074	2-methoxy-6-all-trans-polyprenylphenol hydroxylase	METPPHOL[c] + H[c] + NADPH[c] + O2[c] -> PPRE_MOX_BNZQ[c] + NADP[c] + H2O[c]			Cofactor and Prosthetic Group Biosynthesis	1.14.13.-
R075	2-Polyprenyl-6-methoxy-1,4-benzoquinone hydroxylase	PPRE_MOX_BNZQ[c] + NADPH[c] + O2[c] -> DEMQH2[c] + NADP[c] + H2O[c]			Cofactor and Prosthetic Group Biosynthesis	1.14.13.-
R076	3-Demethylubiquinol methylase	DEMQH2[c] + SAM[c] -> QH2[c] + SAHC[c] + H[c]			Cofactor and Prosthetic Group Biosynthesis	2.1.1.64
R077	ubiquinone/menaquinone biosynthesis methyltransferase	PPRE_MOX_BNZQ[c] + SAM[c] <=> PPRE_MMOX_BNZQ[c] + SAHC[c]	TTC1503		Cofactor and Prosthetic Group Biosynthesis	2.1.1.201
R078	2-Polyprenyl-3-methyl-6-methoxy-1,4-benzoquinone hydroxylase	PPRE_MMOX_BNZQ[c] + NADPH[c] + O2[c] -> DMMQ[c] + NADP[c] + H2O[c]			Cofactor and Prosthetic Group Biosynthesis	1.14.13.-
R079	S-adenosyl-L-methione:demethylmenaquinone methyltransferase	SAM[c] + DMMQ[c] <=> SAHC[c] + MQ[c]	TTC1503		Cofactor and Prosthetic Group Biosynthesis	2.1.1.163
R080	(1R,6R)-6-hydroxy-2-succinylcyclohexa-2,4-diene-1-carboxylate hydrolyase (2-succinylbenzoate-forming)	HY_SUCC_CYCHEXDE_CARBA[c] -> H2O[c] + SUCC_BNZA[c]	TTC0519		Cofactor and Prosthetic Group Biosynthesis	4.2.1.113
R081	Acetyl-CoA:carbon-dioxide ligase (ADP-forming)	ACoA[c] + CBTN_CCP[c] <=> MALCoA[c] + HCARB[c]	(TTC0758 and TTC1408 and TTC1409)		Cell Envelope Biosynthesis	6.4.1.2
R082	glutaryl-CoA:electron-transfer flavoprotein 2,3-oxidoreductase (decarboxylating)	H[c] + FAD[c] + GLUTRCoA[c] -> CO2[c] + FADH2[c] + CROCoA[c]	TTC0435		Membrane Lipid Metabolism	1.3.8.6
R083	NADH:ubiquinone oxidoreductase	4 H[c] + NADH[c] + MQ[c] -> NAD[c] + MQL[c] + 3 H[e]	(TTC1907 and TTC1908 and TTC1909 and TTC1910 and TTC1911 and TTC1912 and TTC1913 and TTC1914 and TTC1915 and TTC1916 and TTC1917 and TTC1918 and TTC1919 and TTC1920 and TT_P0054)		Oxidative Phosphorylation	1.6.5.3
R084	Ubiquinol:ferricytochrome-c oxidoreductase	MQL[c] + 2 CYT_C3[c] <=> MQ[c] + 2 CYT_C2[c]			Oxidative Phosphorylation	1.10.2.2
R085	diphosphate phosphohydrolase	PPi[c] + H2O[c] -> 2 Pi[c] + H[c]	TTC1600		Anaplerotic Reactions	3.6.1.1
R086	ATP phosphohydrolase	ATP[c] + H2O[c] -> ADP[c] + Pi[c] + H[c]	(TT_P0081 or TT_P0211 or TTC1823 or TTC1844 or TTC1290)		Nucleotide Salvage Pathway	3.6.3.14
R087	ADP-ribose ribophosphohydrolase	H2O[c] + ADP_RIB[c] -> 2 H[c] + AMP[c] + R5P[c]	(TTC0160 or TTC0511)		Nucleotide Salvage Pathway	3.6.1.13
R088	5-phosphoribosylamine:diphosphate phospho-alpha-D-ribosyltransferase (glutamate-amidating)	L_GLN[c] + H2O[c] + PRPP[c] -> L_GLU[c] + PPi[c] + PRIBSAMN[c]	TTC1156		Nucleotide Salvage Pathway	2.4.2.14
R089	5-Phospho-D-ribosylamine:glycine ligase (ADP-forming)	L_GLY[c] + ATP[c] + PRIBSAMN[c] -> ADP[c] + Pi[c] + H[c] + GAR[c]	TTC0460		Nucleotide Salvage Pathway	6.3.4.13
R090	5'-Phosphoribosylformylglycinamide:L-glutamine amido-ligase (ADP-forming)	L_GLN[c] + ATP[c] + H2O[c] + FGAR[c] -> L_GLU[c] + ADP[c] + Pi[c] + H[c] + FGAM[c]	(TTC1152 or TTC1153 or TTC1155 or TTC1383)		Nucleotide Salvage Pathway	6.3.5.3
R091	2-(Formamido)-N1-(5-phosphoribosyl)acetamidine cyclo-ligase (ADP-forming)	ATP[c] + FGAM[c] -> ADP[c] + Pi[c] + 2 H[c] + AIR[c]	TTC1619		Nucleotide Salvage Pathway	6.3.3.1
R092	5-amino-1-(5-phospho-D-ribosyl)imidazole:carbon-dioxide ligase (ADP-forming)	ATP[c] + AIR[c] + HCO3[c] -> ADP[c] + Pi[c] + H[c] + 5CAIZ[c]	TTC0137		Nucleotide Salvage Pathway	6.3.4.18
R093	5-carboxyamino-1-(5-phospho-D-ribosyl)imidazole carboxymutase	5CAIZ[c] <=> CAIR[c]	TTC0138		Nucleotide Salvage Pathway	5.4.99.18
R094	1-(5-Phosphoribosyl)-5-amino-4-carboxyimidazole:L-aspartate ligase (ADP-forming)	L_ASP[c] + ATP[c] + CAIR[c] <=> ADP[c] + Pi[c] + H[c] + SAICAR[c]	TTC1151		Nucleotide Salvage Pathway	6.3.2.6
R095	1-(5'-Phosphoribosyl)-5-amino-4-(N-succinocarboxamide)-imidazole AMP-lyase	SAICAR[c] <=> FUM[c] + AICAR[c]	TTC1149		Nucleotide Salvage Pathway	4.3.2.2
R096	1-(5'-Phosphoribosyl)-5-amino-4-imidazolecarboxamide:pyrophosphate phosphoribosyltransferase	PPi[c] + AICAR[c] <=> PRPP[c] + 5A_4IMDZCARBA[c]	(TTC1249 or TTC1250)		Nucleotide Salvage Pathway	2.4.2.7
R097	10-Formyltetrahydrofolate:5'-phosphoribosyl-5-amino-4-imidazolecarboxamide formyltransferase	AICAR[c] + 10F_THF[c] <=> THF[c] + FAICAR[c]	TTC0561		Nucleotide Salvage Pathway	2.1.2.3
R098	IMP 1,2-hydrolase (decyclizing)	H2O[c] + IMP[c] <=> FAICAR[c]	TTC0561		Nucleotide Salvage Pathway	3.5.4.10
R099	P1,P4-bis(5'-adenosyl)-tetraphosphate adenylohydrolase	H2O[c] + BADNS_PPP[c] -> ATP[c] + AMP[c]	(TTC1519 or TTC1859)		Nucleotide Salvage Pathway	3.6.1.17
R100	ATP:sulfate adenylyltransferase	ATP[c] + H[c] + SO4[c] -> PPi[c] + APS[c]	TTC0307		Nucleotide Salvage Pathway	2.7.7.4
R101	ATP:dIDP phosphotransferase	ATP[c] + dIDP[c] <=> ADP[c] + dITP[c]	TTC1798		Nucleotide Salvage Pathway	2.7.4.6
R102	2'-Deoxyinosine-5'-triphosphate pyrophosphohydrolase	H2O[c] + dITP[c] -> PPi[c] + H[c] + dIMP[c]	(TTC1290 or TTC1583)		Nucleotide Salvage Pathway	3.6.1.19
R103	guanosine 3'-diphosphate 5'-triphosphate 5'-phosphohydrolase	H2O[c] + GUNS_3PPi_5TPi[c] -> Pi[c] + H[c] + GUNSBP[c]	TTC0636		Nucleotide Salvage Pathway	3.6.1.40
R104	P1,P4-bis(5'-guanosyl)-tetraphosphate guanylylhydrolase	GTP[c] + GMP[c] -> H2O[c] + 2 H[c] + BGUNS_PPP[c]	(TTC1519 or TTC1859)		Nucleotide Salvage Pathway	3.6.1.17
R105	dGTP triphosphohydrolase	dGTP[c] + H2O[c] -> dGUNS[c] + TPi[c]	TTC0044		Nucleotide Salvage Pathway	3.1.5.1
R106	guanosine-3',5'-bis(diphosphate) 3'-diphosphohydrolase	H2O[c] + GUNSBP[c] -> PPi[c] + GDP[c]	TTC1355		Nucleotide Salvage Pathway	3.1.7.2
R107	ATP:GDP phosphotransferase	ATP[c] + GDP[c] -> GTP[c] + ADP[c]	TTC1798		Nucleotide Salvage Pathway	2.7.4.6
R108	ATP:dGDP phosphotransferase	ATP[c] + dGDP[c] <=> dGTP[c] + ADP[c]	TTC1798		Nucleotide Salvage Pathway	2.7.4.6
R109	dGTP:pyruvate 2-O-phosphotransferase	PEP[c] + dGDP[c] -> dGTP[c] + PYR[c]	TTC1611		Nucleotide Salvage Pathway	2.7.1.40
R110	2'-Deoxyguanosine 5'-triphosphate diphosphohydrolase	dGTP[c] + H2O[c] -> PPi[c] + H[c] + dGMP[c]	(TTC1290 or TTC1583)		Nucleotide Salvage Pathway	3.6.1.19
R111	2'-Deoxyguanosine 5'-monophosphate phosphohydrolase	H2O[c] + dGMP[c] -> Pi[c] + dGUNS[c]	(TTC0964 or TTC1625 or TT_P0028)		Nucleotide Salvage Pathway	3.1.3.5
R112	2'-Deoxyguanosine 5'-diphosphate:oxidized-thioredoxin 2'-oxidoreductase	GDP[c] + R_TRED[c] -> H2O[c] + dGDP[c] + O_TRED[c]	(TTC1930 and TT_P0161 and TT_P0162)		Nucleotide Salvage Pathway	1.17.4.1
R113	ATP:dGMP phosphotransferase	ATP[c] + dGMP[c] <=> ADP[c] + dGDP[c]	TTC1197		Nucleotide Salvage Pathway	2.7.4.8
R114	Deoxyguanosine:orthophosphate ribosyltransferase	Pi[c] + dGUNS[c] <=> dR1P[c] + GUN[c]	((TTC0194 or TTC1070) or TTC1412)		Nucleotide Salvage Pathway	2.4.2.1 or 2.4.2.4
R115	GTP diphosphohydrolase (diphosphate-forming)	GTP[c] + H2O[c] -> PPi[c] + H[c] + GMP[c]	(TTC1290 or TTC1583)		Nucleotide Salvage Pathway	3.6.1.19
R116	ATP:GMP phosphotransferase	ATP[c] + GMP[c] <=> ADP[c] + GDP[c]	TTC1197		Nucleotide Salvage Pathway	2.7.4.8
R117	Guanosine 5'-monophosphate phosphohydrolase	H2O[c] + GMP[c] -> Pi[c] + GUNS[c]	(TTC0964 or TTC1625 or TT_P0028)		Nucleotide Salvage Pathway	3.1.3.5
R118	guanosine:phosphate alpha-D-ribosyltransferase	Pi[c] + GUNS[c] <=> R1P[c] + GUN[c]	(TTC0194 or TTC1070)		Nucleotide Salvage Pathway	2.4.2.1
R119	GMP:diphosphate 5-phospho-alpha-D-ribosyltransferase	PRPP[c] + GUN[c] <=> PPi[c] + GMP[c]	((TTC1249 or TTC1250) or TTC1766)		Nucleotide Salvage Pathway	2.4.2.7 or 2.4.2.8
R120	Xanthosine-5'-phosphate:ammonia ligase (AMP-forming)	ATP[c] + XMP[c] + NH4[c] -> PPi[c] + 2 H[c] + AMP[c] + GMP[c]	TTC1187		Nucleotide Salvage Pathway	6.3.5.2
R121	P1,P4-Bis(5'-nucleosyl)-tetraphosphate nucleotidohydrolase	H2O[c] + XppppX[c] -> XMP[c] + XTP[c]	(TTC1519 or TTC1859)		Nucleotide Salvage Pathway	3.6.1.17
R122	Inosine 5'-triphosphate pyrophosphohydrolase	H2O[c] + ITP[c] -> PPi[c] + H[c] + IMP[c]	(TTC1290 or TTC1583)		Nucleotide Salvage Pathway	3.6.1.19
R123	ATP:IDP phosphotransferase	ATP[c] + IDP[c] <=> ADP[c] + ITP[c]	TTC1798		Nucleotide Salvage Pathway	2.7.4.6
R124	XTP pyrophosphohydrolase	H2O[c] + XTP[c] -> PPi[c] + H[c] + XMP[c]	(TTC1290 or TTC1583)		Nucleotide Salvage Pathway	3.6.1.19
R125	Xanthosine 5'-phosphate phosphohydrolase	H2O[c] + XMP[c] -> Pi[c] + XNTHS[c]	(TTC0964 or TTC1625 or TT_P0028)		Nucleotide Salvage Pathway	3.1.3.5
R126	XMP:pyrophosphate phosphoribosyltransferase	PRPP[c] + XTHN[c] -> PPi[c] + XMP[c]	TTC1766		Nucleotide Salvage Pathway	2.4.2.22 or 2.4.2.8
R127	Xanthosine:orthophosphate ribosyltransferase	Pi[c] + XNTHS[c] <=> R1P[c] + XTHN[c]	(TTC0194 or TTC1070)		Nucleotide Salvage Pathway	2.4.2.1
R128	IMP:NAD+ oxidoreductase	NAD[c] + H2O[c] + IMP[c] -> H[c] + NADH[c] + XMP[c]	(TTC0064 or TTC1634)		Nucleotide Salvage Pathway	1.1.1.205
R129	IMP:diphosphate phospho-D-ribosyltransferase	PRPP[c] + HXTHN[c] <=> PPi[c] + IMP[c]	TTC1766		Nucleotide Salvage Pathway	2.4.2.8
R130	Inosine 5'-monophosphate phosphohydrolase	H2O[c] + IMP[c] -> Pi[c] + INSN[c]	(TTC0964 or TTC1625 or TT_P0028)		Nucleotide Salvage Pathway	3.1.3.5
R131	inosine:phosphate alpha-D-ribosyltransferase	Pi[c] + INSN[c] <=> R1P[c] + HXTHN[c]	(TTC0194 or TTC1070)		Nucleotide Salvage Pathway	2.4.2.1
R132	IMP:L-aspartate ligase (GDP-forming)	L_ASP[c] + GTP[c] + IMP[c] -> Pi[c] + 2 H[c] + GDP[c] + ADN_SUCC[c]	TTC1764		Nucleotide Salvage Pathway	6.3.4.4
R133	N6-(1,2-dicarboxyethyl)AMP AMP-lyase (fumarate-forming)	ADN_SUCC[c] -> AMP[c] + FUM[c]	TTC1149		Nucleotide Salvage Pathway	4.3.2.2
R134	Adenosine 5'-monophosphate phosphohydrolase	H2O[c] + AMP[c] -> Pi[c] + ADSN[c]	(TTC0964 or TTC1625 or TT_P0028)		Nucleotide Salvage Pathway	3.1.3.5
R135	Adenosine:phosphate alpha-D-ribosyltransferase	Pi[c] + ADSN[c] <=> R1P[c] + ADN[c]	(TTC0194 or TTC1070)		Nucleotide Salvage Pathway	2.4.2.1
R136	Deoxyinosine:orthophosphate ribosyltransferase	Pi[c] + zCARO[c] -> dR1P[c] + HXTHN[c]	((TTC0194 or TTC1070) or TTC1412)		Nucleotide Salvage Pathway	2.4.2.1 or 2.4.2.4
R137	Deoxyadenosine:orthophosphate ribosyltransferase	Pi[c] + dADS[c] <=> dR1P[c] + ADN[c]	(TTC0194 or TTC1070)		Nucleotide Salvage Pathway	2.4.2.1
R138	ATP:ADP phosphatransferase	ATP[c] + ADP[c] <=> ATP[c] + ADP[c]	TTC1798		Nucleotide Salvage Pathway	2.7.4.6
R139	ATP:AMP phosphotransferase	ATP[c] + AMP[c] -> 2 ADP[c]	TTC1307		Nucleotide Salvage Pathway	2.7.4.3
R140	2'-Deoxyadenosine 5'-diphosphate:oxidized-thioredoxin 2'-oxidoreductase	ADP[c] + R_TRED[c] <=> H2O[c] + O_TRED[c] + dADP[c]	(TTC1930 and TT_P0161 and TT_P0162)		Nucleotide Salvage Pathway	1.17.4.1
R141	ATP:dADP phosphotransferase	ATP[c] + dADP[c] -> dATP[c] + ADP[c]	TTC1798		Nucleotide Salvage Pathway	2.7.4.6
R142	ATP:dAMP phosphotransferase	ATP[c] + dAMP[c] <=> ADP[c] + dADP[c]	TTC1307		Nucleotide Salvage Pathway	2.7.4.3
R143	2'-Deoxyadenosine 5'-monophosphate phosphohydrolase	H2O[c] + dAMP[c] <=> Pi[c] + dADS[c]	(TTC0964 or TTC1625 or TT_P0028)		Nucleotide Salvage Pathway	3.1.3.5
R144	carbamoyl-phosphate:L-aspartate carbamoyltransferase	L_ASP[c] + CARB_Pi[c] -> Pi[c] + H[c] + CARB_ASP[c]	TTC0427		Nucleotide Salvage Pathway	2.1.3.2
R145	hydrogen-carbonate:L-glutamine amido-ligase (ADP-forming, carbamate-phosphorylating)	L_GLN[c] + 2 ATP[c] + H2O[c] + HCO3[c] -> L_GLU[c] + 2 ADP[c] + Pi[c] + 2 H[c] + CARB_Pi[c]	(TTC0247 and TTC1706)		Nucleotide Salvage Pathway	6.3.5.5
R146	(S)-dihydroorotate amidohydrolase	H2O[c] + DHY_ORTA[c] <=> H[c] + CARB_ASP[c]	TTC0426		Nucleotide Salvage Pathway	3.5.2.3
R147	CTP aminohydrolase	CTP[c] + H2O[c] -> UTP[c] + NH4[c]	TTC1864		Nucleotide Salvage Pathway	3.5.4.13
R148	NADPH:oxidized-thioredoxin oxidoreductase	H[c] + NADPH[c] + O_TRED[c] -> NADP[c] + R_TRED[c]	(TTC0096 or TTC0853 or TTC1555)		Oxidative Phosphorylation	1.8.1.9
R149	UTP:ammonia ligase (ADP-forming)	L_GLN[c] + ATP[c] + UTP[c] + H2O[c] -> L_GLU[c] + CTP[c] + ADP[c] + Pi[c] + 2 H[c]	TTC1102		Nucleotide Salvage Pathway	6.3.4.2
R150		L_GLN[c] + ATP[c] + UTP[c] + H2O[c] -> L_GLU[c] + PPi[c] + 2 H[c] + AMP[c] + GMP[c]			Nucleotide Salvage Pathway
R151	dCTP aminohydrolase	dCTP[c] + H2O[c] + H[c] -> NH4[c] + dUTP[c]	TTC1864		Nucleotide Salvage Pathway	3.5.4.13
R152	Orotidine-5'-phosphate:diphosphate phospho-alpha-D-ribosyl-transferase	PPi[c] + ORTD5P[c] <=> PRPP[c] + ORTA[c]	TTC1380		Nucleotide Salvage Pathway	2.4.2.10
R153	P1,P4-bis(5'-uridyl)-tetraphosphate uridylohydrolase	H2O[c] + UppppU[c] -> UTP[c] + UMP[c]	(TTC1519 or TTC1859)		Nucleotide Salvage Pathway	3.6.1.17
R154	ATP:UDP phosphotransferase	ATP[c] + UDP[c] <=> UTP[c] + ADP[c]	TTC1798		Nucleotide Salvage Pathway	2.7.4.6
R155	ATP:CDP phosphotransferase	ATP[c] + CDP[c] <=> CTP[c] + ADP[c]	TTC1798		Nucleotide Salvage Pathway	2.7.4.6
R156	ATP:dCDP phosphotransferase	ATP[c] + dCDP[c] <=> dCTP[c] + ADP[c]	TTC1798		Nucleotide Salvage Pathway	2.7.4.6
R157	ATP:dUDP phosphotransferase	ATP[c] + dUDP[c] <=> ADP[c] + dUTP[c]	TTC1798		Nucleotide Salvage Pathway	2.7.4.6
R158	ATP:dTDP phosphotransferase	ATP[c] + dTDP[c] <=> dTTP[c] + ADP[c]	TTC1798		Nucleotide Salvage Pathway	2.7.4.6
R159	Uridine triphosphate pyrophosphohydrolase	UTP[c] + 2 H2O[c] -> 2 Pi[c] + 2 H[c] + UMP[c]	(TTC1290 or TTC1583)		Nucleotide Salvage Pathway	3.6.1.19
R160	dUTP nucleotidohydrolase	H2O[c] + dUTP[c] -> PPi[c] + H[c] + dUMP[c]	(TTC1290 or TTC1583)		Nucleotide Salvage Pathway	3.6.1.19
R161	2'-Deoxycytidine diphosphate:oxidized-thioredoxin 2'-oxidoreductase	R_TRED[c] + CDP[c] -> H2O[c] + O_TRED[c] + dCDP[c]	(TTC1930 and TT_P0161 and TT_P0162)		Nucleotide Salvage Pathway	1.17.4.1
R162	2'-Deoxyuridine 5'-diphosphate:oxidized-thioredoxin 2'-oxidoreductase	R_TRED[c] + UDP[c] -> H2O[c] + O_TRED[c] + dUDP[c]	(TTC1930 and TT_P0161 and TT_P0162)		Nucleotide Salvage Pathway	1.17.4.1
R163	orotidine-5'-phosphate carboxy-lyase (UMP-forming)	H[c] + ORTD5P[c] -> CO2[c] + UMP[c]	TTC1381		Nucleotide Salvage Pathway	4.1.1.23
R164	ATP:UMP phosphotransferase	ATP[c] + UMP[c] <=> ADP[c] + UDP[c]	(TTC0089 or TTC0507)		Nucleotide Salvage Pathway	2.7.4.14 or 2.7.4.22
R165	ATP:CMP phosphotransferase	ATP[c] + CMP[c] <=> ADP[c] + CDP[c]	TTC0089		Nucleotide Salvage Pathway	2.7.4.14
R166	ATP:dCMP phosphotransferase	ATP[c] + dCMP[c] <=> ADP[c] + dCDP[c]	TTC0089		Nucleotide Salvage Pathway	2.7.4.15
R167	ATP:dUMP phosphotransferase	ATP[c] + dUMP[c] <=> ADP[c] + dUDP[c]	TTC1243		Nucleotide Salvage Pathway	2.7.4.9
R168	ATP:dTMP phosphotransferase	ATP[c] + dTMP[c] <=> ADP[c] + dTDP[c]	TTC1243		Nucleotide Salvage Pathway	2.7.4.9
R169	ATP:uridine 5'-phosphotransferase	ATP[c] + URD[c] <=> ADP[c] + H[c] + UMP[c]	TTC0210		Nucleotide Salvage Pathway	2.7.1.48
R170	ATP:cytidine 5'-phosphotransferase	ATP[c] + CYTD[c] -> ADP[c] + H[c] + CMP[c]	TTC0210		Nucleotide Salvage Pathway	2.7.1.48
R171	GTP:cytidine 5'-phosphotransferase	GTP[c] + CYTD[c] -> H[c] + GDP[c] + CMP[c]	TTC0210		Nucleotide Salvage Pathway	2.7.1.48
R172	guanosine nucleotides de novo biosynthesis	GTP[c] + FMN[c] -> dGTP[c] + H2O[c] + FMNH2[c]			Nucleotide Salvage Pathway
R173	UTP:uridine 5'-phosphotransferase	UTP[c] + URD[c] -> UMP[c] + UDP[c]	TTC0210		Nucleotide Salvage Pathway	2.7.1.48
R174	GTP:uridine 5'-phosphotransferase	GTP[c] + URD[c] -> H[c] + GDP[c] + UMP[c]	TTC0210		Nucleotide Salvage Pathway	2.7.1.48
R175	ITP:uridine 5'-phosphotransferase	ITP[c] + URD[c] -> IDP[c] + UMP[c]	TTC0210		Nucleotide Salvage Pathway	2.7.1.48
R176	dGTP:uridine 5'-phosphotransferase	dGTP[c] + URD[c] -> dGDP[c] + UMP[c]	TTC0210		Nucleotide Salvage Pathway	2.7.1.48
R177	dTTP:uridine 5'-phosphotransferase	dTTP[c] + URD[c] -> UMP[c] + dTDP[c]	TTC0210		Nucleotide Salvage Pathway	2.7.1.48
R178	dCTP:uridine 5'-phosphotransferase	dCTP[c] + URD[c] -> UMP[c] + dCDP[c]	TTC0210		Nucleotide Salvage Pathway	2.7.1.48
R179	dUTP:uridine 5'-phosphotransferase	dUTP[c] + URD[c] -> UMP[c] + dUDP[c]	TTC0210		Nucleotide Salvage Pathway	2.7.1.48
R180	Uridine 5'-monophosphate phosphohydrolase	H2O[c] + UMP[c] -> Pi[c] + URD[c]	(TTC0964 or TTC1625 or TT_P0028)		Nucleotide Salvage Pathway	3.1.3.5
R181	Thymidylate 5'-phosphohydrolase	H2O[c] + dTMP[c] -> Pi[c] + THYMD[c]	(TTC0964 or TTC1625 or TT_P0028)		Nucleotide Salvage Pathway	3.1.3.5
R182	2'-Deoxycytidine 5'-monophosphate phosphohydrolase	H2O[c] + dCMP[c] -> Pi[c] + dCYTD[c]	(TTC0964 or TTC1625 or TT_P0028)		Nucleotide Salvage Pathway	3.1.3.5
R183	UMP:diphosphate phospho-alpha-D-ribosyltransferase	PPi[c] + UMP[c] <=> PRPP[c] + URA[c]	(TTC0428 or TTC0946)		Nucleotide Salvage Pathway	2.4.2.9
R184	Cytidine aminohydrolase	H2O[c] + H[c] + CYTD[c] <=> NH4[c] + URD[c]	TTC0383		Nucleotide Salvage Pathway	3.5.4.5
R185	Deoxycytidine aminohydrolase	H2O[c] + H[c] + dCYTD[c] -> NH4[c] + dURD[c]	TTC0383		Nucleotide Salvage Pathway	3.5.4.5
R186	5,10-methylenetetrahydrofolate,NADPH:dUMP C-methyltransferase	NADPH[c] + dUMP[c] + 5_10_MNTHF[c] -> NADP[c] + THF[c] + dTMP[c]	TTC0731		Nucleotide Salvage Pathway	2.1.1.148
R187	deoxyuridine:orthophosphate 2-deoxy-D-ribosyltransferase	Pi[c] + dURD[c] -> dR1P[c] + URA[c]	((TTC0194 or TTC1070) or TTC1412)		Nucleotide Salvage Pathway	2.4.2.1 or 2.4.2.4
R188	thymidine:phosphate deoxy-alpha-D-ribosyltransferase	Pi[c] + THYMD[c] <=> dR1P[c] + THYM[c]	TTC1412		Nucleotide Salvage Pathway	2.4.2.4
R189	dihydropyrimidine dehydrogenase	THYM[c] + NADPH[c] + H[c] -> DHTHYM[c] + NADP[c]			Nucleotide Salvage Pathway	1.3.1.2
R190	dihydropyrimidinase	DHTHYM[c] + H2O[c] -> H[c] + UREIDO_BUTR[c]	TTC0426		Nucleotide Salvage Pathway	3.5.2.2
R191	3-Ureidoisobutyrate amidohydrolase	H2O[c] + UREIDO_BUTR[c] -> CO2[c] + NH4[c] + 3AIBUTNA[c]	TTC1539		Nucleotide Salvage Pathway	3.5.1.6
R192	L-Alanine:NAD+ oxidoreductase (deaminating)	H[c] + NADH[c] + PYR[c] + NH4[c] <=> L_ALA[c] + NAD[c] + H2O[c]	(TTC1082 or TTC1770)	ald	Alanine and Aspartate Metabolism	1.4.1.1
R193	L-Alanine:glyoxylate aminotransferase	L_ALA[c] + GLOXT[c] -> L_GLY[c] + PYR[c]	TTC1813		Alanine and Aspartate Metabolism	2.6.1.44
R194	L-Citrulline:L-aspartate ligase (AMP-forming)	L_ASP[c] + ATP[c] + CTRLN[c] <=> PPi[c] + H[c] + AMP[c] + L_ARG_SUCC[c]	TTC1701	argG	Arginine and Proline Metabolism	6.3.4.5
R195	2-(Nomega-L-arginino)succinate arginine-lyase (fumarate-forming)	L_ARG_SUCC[c] -> L_ARG[c] + FUM[c]	TTC1702	argH	Arginine and Proline Metabolism	4.3.2.1
R196	L-aspartate:ammonia ligase (AMP-forming)	L_ASP[c] + ATP[c] + NH4[c] <=> L_ASN[c] + PPi[c] + H[c] + AMP[c]	TTC0282	asnA	Alanine and Aspartate Metabolism	6.3.5.4
R197	L-asparginase	L_ASN[c] + H2O[c] -> L_ASP[c] + NH4[c] + H[c]	TTC1938		Alanine and Aspartate Metabolism	3.5.1.1
R198	L-Aspartate:2-oxoglutarate aminotransferase	L_ASP[c] + AKG[c] <=> L_GLU[c] + OAC[c]	(TTC1960 or TTC1641)	aspC	Alanine and Aspartate Metabolism	2.6.1.1
R199	Succinate-semialdehyde:NADP+ oxidoreductase	NADP[c] + H2O[c] + SUCC_SA[c] -> 2 H[c] + NADPH[c] + SUCC[c]	TTC0634		Arginine and Proline Metabolism	1.2.1.16
R200	4-aminobutanoate:2-oxoglutarate aminotransferase	AKG[c] + 4ABUT[c] -> L_GLU[c] + SUCC_SA[c]	TTC0510		Arginine and Proline Metabolism	2.6.1.19
R201	L-glutamate:NAD+ oxidoreductase (deaminating)	L_GLU[c] + NAD[c] + H2O[c] <=> H[c] + NADH[c] + AKG[c] + NH4[c]	(TTC1211 or TTC1212)	gdh	Glutamate Metabolism	1.4.1.3
R202	L-Glutamate:NADP+ oxidoreductase (deaminating)	L_GLU[c] + NADP[c] + H2O[c] <=> H[c] + NADPH[c] + AKG[c] + NH4[c]	(TTC1104 or (TTC1211 or TTC1212))	gdh	Glutamate Metabolism	(1.4.1.13 or 1.4.1.14)
R203	L-Glutamate:NADP+ oxidoreductase (transaminating)	L_GLN[c] + H[c] + NADPH[c] + AKG[c] -> 2 L_GLU[c] + NADP[c]	TTC1104		Glutamate Metabolism	1.4.1.13
R204	(S)-1-pyrroline-5-carboxylate:NAD+ oxidoreductase	NAD[c] + 2 H2O[c] + PYRR5CARB[c] -> L_GLU[c] + H[c] + NADH[c]	TTC1213		Arginine and Proline Metabolism	1.5.1.12
R205	L-Glutamate:ammonia ligase (ADP-forming)	L_GLU[c] + ATP[c] + NH4[c] -> L_GLN[c] + ADP[c] + Pi[c] + H[c]	TTC0965	gln	Glutamate Metabolism	6.3.1.2
R206	L-glutamine:D-fructose-6-phosphate isomerase (deaminating)	L_GLN[c] + F6P[c] -> L_GLU[c] + GLUSAP[c]	TTC1533		Glutamate Metabolism	2.6.1.16
R207	D-Glycerate:NAD+ 2-oxidoreductase	H[c] + NADH[c] + HY_PYR[c] -> NAD[c] + D_GLCT[c]	(TTC0431 or TTC0124)		Alternate Carbon Metabolism	(1.1.1.26 or 1.1.1.81)
R208	D-Glycerate:NADP+ 2-oxidoreductase	H[c] + NADPH[c] + HY_PYR[c] -> NADP[c] + D_GLCT[c]	TTC0124		Alternate Carbon Metabolism	1.1.1.81
R209	L-Serine:pyruvate aminotransferase	L_SER[c] + PYR[c] -> L_ALA[c] + HY_PYR[c]	TTC1813		Glycine and Serine Metabolism	2.6.1.51
R210	3-Phospho-D-glycerate:NAD+ 2-oxidoreductase	NAD[c] + 3PG[c] -> H[c] + NADH[c] + 3POXPYR[c]	(TTC0586 or TTC1209)	serA	Glycine and Serine Metabolism	1.1.1.95
R211	L-serine ammonia-lyase	L_SER[c] -> PYR[c] + NH4[c]	((TTC0387 or TTC0667) or TTC1708)		Glycine and Serine Metabolism	(4.3.1.17 or 4.3.1.19)
R212	L-serine hydro-lyase [adding 1-C-(indol-3-yl)glycerol 3-phosphate	L_SER[c] + IND_GLYP[c] <=> L_TRP[c] + H2O[c] + GAP[c]	(TTC0729 and TTC0730)	trpA	Tyrosine, Tryptophan, and Phenylalanine Metabolism	4.2.1.20
R213	5,10-Methylenetetrahydrofolate:glycine hydroxymethyltransferase	L_GLY[c] + H2O[c] + 5_10_MNTHF[c] <=> L_SER[c] + THF[c]	TTC1160	glyA	Glycine and Serine Metabolism	2.1.2.1
R214	glycine:lipoylprotein oxidoreductase (decarboxylating and acceptor-aminomethylating)	L_GLY[c] + LPP[c] -> CO2[c] + AMDHY_LPP[c]	(TTC0150 or TTC0151)		Glycine and Serine Metabolism	1.4.4.2
R215	S-aminomethyldihydrolipoylprotein:(6S)-tetrahydrofolate aminomethyltransferase (ammonia-forming)	THF[c] + AMDHY_LPP[c] -> NH4[c] + 5_10_MNTHF[c] + DHY_LPP[c]	TTC0148		Glycine and Serine Metabolism	2.1.2.10
R216	dihydrolipoylprotein:NAD+ oxidoreductase	NAD[c] + DHY_LPP[c] -> H[c] + NADH[c] + LPP[c]	(TTC1700 or TTC1753)		Glycine and Serine Metabolism	1.8.1.4
R217	L-threonine acetaldehyde-lyase (glycine-forming)	L_THR[c] -> L_GLY[c] + AALD[c]	TTC0397		Threonine and Lysine Metabolism	4.1.2.5
R218	Acetyl-CoA:glycine C-acetyltransferase	CoA[c] + A_OXBUT[c] <=> L_GLY[c] + ACoA[c]	TTC1219		Glycine and Serine Metabolism	2.3.1.29
R219	L-threonine:NAD+ oxidoreductase	L_THR[c] + NAD[c] -> H[c] + NADH[c] + A_OXBUT[c]	TTC0201		Glycine and Serine Metabolism	1.1.1.103
R220	L-threonine ammonia-lyase (2-oxobutanoate-forming)	L_THR[c] -> NH4[c] + AKB[c]	TTC1708	ilvA	Threonine and Lysine Metabolism	4.3.1.19
R221	O-phospho-L-homoserine phosphate-lyase (adding water;L-threonine-forming)	H2O[c] + OP_HSER[c] -> L_THR[c] + Pi[c]	TTC0117	thrC	Threonine and Lysine Metabolism	4.2.3.1
R222	ATP:L-homoserine O-phosphotransferase	ATP[c] + L_HSER[c] -> ADP[c] + H[c] + OP_HSER[c]	TTC1028	thrB	Threonine and Lysine Metabolism	2.7.1.39
R223	L-Homoserine:NAD+ oxidoreductase	H[c] + NADH[c] + ASP_4SA[c] -> NAD[c] + L_HSER[c]	TTC0115	thrA	Threonine and Lysine Metabolism	1.1.1.3
R224	L-homoserine:NADP+ oxidoreductase	H[c] + NADPH[c] + ASP_4SA[c] -> NADP[c] + L_HSER[c]	TTC0115	thrA	Threonine and Lysine Metabolism	1.1.1.3
R225	L-Aspartate-4-semialdehyde:NADP+ oxidoreductase (phosphorylating)	H[c] + NADPH[c] + 4P_ASP[c] <=> NADP[c] + Pi[c] + ASP_4SA[c]	TTC0177	asd	Threonine and Lysine Metabolism	1.2.1.11
R226	ATP:L-aspartate 4-phosphotransferase	L_ASP[c] + ATP[c] <=> ADP[c] + 4P_ASP[c]	TTC0166	ask	Threonine and Lysine Metabolism	2.7.2.4
R227	O3-acetyl-L-serine:hydrogen-sulfide 2-amino-2-carboxyethyltransferase	OAC_SER[c] + H2S[c] -> L_CYS[c] + H[c] + AC[c]	TTC1636	cysM	Cysteine and methionine metabolism	2.5.1.47
R228	O3-acetyl-L-serine:thiosulfate 2-amino-2-carboxyethyltransferase (reducing, L-cysteine-forming)	H[c] + R_TRED[c] + OAC_SER[c] + TSFA[c] -> L_CYS[c] + AC[c] + O_TRED[c] + SO3[c]	TTC1636		Cysteine and methionine metabolism	2.5.1.47
R229	L-cysteate:2-oxoglutarate aminotransferase	AKG[c] + L_CYSTA[c] <=> L_GLU[c] + SULFO_PYR[c]	TTC1960		Cysteine and methionine metabolism	2.6.1.1
R230	3-sulfino-L-alanine:2-oxoglutarate aminotransferase	AKG[c] + SLF_ALA[c] <=> L_GLU[c] + SULFI_PYR[c]	TTC1960		Cysteine and methionine metabolism	2.6.1.1
R231	L-Cysteine hydrogen-sulfide-lyase (deaminating	L_CYS[c] + H2O[c] -> PYR[c] + NH4[c] + H2S[c]	TTC1256		Cysteine and methionine metabolism	4.4.1.8
R232	Acetyl-CoA:L-homoserine O-acetyltransferase	ACoA[c] + L_HSER[c] -> CoA[c] + OAC_HSER[c]	TTC0407	met2	Cysteine and methionine metabolism	2.3.1.31
R233	O-acetyl-L-homoserine:hydrogen sulfide S-(3-amino-3-carboxypropyl)transferase	H2S[c] + OAC_HSER[c] -> H[c] + AC[c] + L_HCYS[c]	(TTC0408 or TTC0792)	met17	Cysteine and methionine metabolism	2.5.1.49
R234	L-cystathionine L-homocysteine-lyase (deaminating	H2O[c] + L_CYSTHNN[c] -> PYR[c] + NH4[c] + L_HCYS[c]	TTC1256		Cysteine and methionine metabolism	4.4.1.8
R235	5-Methyltetrahydrofolate:L-homocysteine S-methyltransferase	L_HCYS[c] + 5MTHF[c] -> L_MET[c] + H[c] + THF[c]	TTC0253	metH	Cysteine and methionine metabolism	2.1.1.13
R236	S-Adenosyl-L-homocysteine homocysteinylribohydrolase	H2O[c] + SAHC[c] -> ADN[c] + RIBS_HCYS[c]	TTC1185		Cysteine and methionine metabolism	3.2.2.9
R237	S-(5-deoxy-D-ribos-5-yl)-L-homocysteine homocysteine-lyase [(4S)-4,5-dihydroxypentan-2,3-dione-forming]	RIBS_HCYS[c] -> L_HCYS[c] + DHY_PENTDON[c]	TTC1186		Cysteine and methionine metabolism	4.4.1.21
R238	ATP:L-methionine S-adenosyltransferase	L_MET[c] + ATP[c] + H2O[c] -> Pi[c] + PPi[c] + SAM[c]	TTC1279		Cysteine and methionine metabolism	2.5.1.6
R239	S-adenosyl-L-methionine carboxy-lyase [(5-deoxy-5-adenosyl)(3-aminopropyl)methylsulfonium-forming]	H[c] + SAM[c] -> CO2[c] + SAMA[c]	(TTC0473 or TTC1093)		Cysteine and methionine metabolism	4.1.1.50
R240	S-adenosylmethioninamine:putrescine 3-aminopropyltransferase	SAMA[c] + PUT[c] -> H[c] + MTA[c] + SPRD[c]	TTC0472		Cysteine and methionine metabolism	2.5.1.16
R241	S-adenosylmethioninamine:spermidine 3-aminopropyltransferase	SAMA[c] + SPRD[c] <=> H[c] + MTA[c] + SPR[c]	TTC0472		Cysteine and methionine metabolism	2.5.1.16
R242	Methylthioadenosine methylthioribohydrolase	H2O[c] + MTA[c] -> ADN[c] + MTH_RIB[c]	TTC1185		Cysteine and methionine metabolism	3.2.2.9
R243	5-Methylthio-5-deoxy-D-ribose-1-phosphate ketol-isomerase	MTh_RIB1P[c] <=> MTh_RIBL1P[c]	TTC0707		Cysteine and methionine metabolism	5.3.1.23
R244	L-Leucine:2-oxoglutarate aminotransferase	L_GLU[c] + 4M_2OPENTN[c] <=> L_LEU[c] + AKG[c]	TTC1870	ilvE	Valine, Leucine, and Isoleucine Metabolism	2.6.1.42
R245	L-Valine:2-oxoglutarate aminotransferase	L_VAL[c] + AKG[c] <=> L_GLU[c] + 2K3M_BUT[c]	TTC1870	ilvE	Valine, Leucine, and Isoleucine Metabolism	2.6.1.42
R246	L-Isoleucine:2-oxoglutarate aminotransferase	L_ILE[c] + AKG[c] <=> L_GLU[c] + 3M_2OPENTN[c]	TTC1870	ilvE	Valine, Leucine, and Isoleucine Metabolism	2.6.1.42
R247	branched-chain alpha-keto acid dehydrogenase	3M_2OPENTN[c] + TPP[c] -> CO2[c] + 2MHYBUT_ThPP[c]	(TTC1756 and TTC1757)	vorA	Valine, Leucine, and Isoleucine Metabolism	1.2.4.4
R248	branched-chain alpha-keto acid dehydrogenase	4M_2OPENTN[c] + TPP[c] -> CO2[c] + 3MHYBUT_ThPP[c]	(TTC1756 and TTC1757)	vorA	Valine, Leucine, and Isoleucine Metabolism	1.2.4.4
R249	branched-chain alpha-keto acid dehydrogenase	2K3M_BUT[c] + TPP[c] -> CO2[c] + 2MHYPROP_ThPP[c]	(TTC1756 and TTC1757)	vorA	Valine, Leucine, and Isoleucine Metabolism	1.2.4.4
R250	branched-chain alpha-keto acid dehydrogenase	2MHYPROP_ThPP[c] + ENZN6_LPL[c] -> TPP[c] + DHYLPL_MPROP_MPROP_DHLPL[c]	(TTC1756 and TTC1757)	vorA	Valine, Leucine, and Isoleucine Metabolism	1.2.4.4
R251	branched-chain alpha-keto acid dehydrogenase	3MHYBUT_ThPP[c] + ENZN6_LPL[c] -> TPP[c] + DHYLPL_MPROP_3MBUT_DHLPL[c]	(TTC1756 and TTC1757)	vorA	Valine, Leucine, and Isoleucine Metabolism	1.2.4.4
R252	branched-chain alpha-keto acid dehydrogenase	2MHYBUT_ThPP[c] + ENZN6_LPL[c] -> TPP[c] + DHYLPL_MPROP_2MBUT_DHLPL[c]	(TTC1756 and TTC1757)	vorA	Valine, Leucine, and Isoleucine Metabolism	1.2.4.4
R253	(S)-2-methylbutanoyl-CoA:acceptor 2,3-oxidoreductase	FAD[c] + MBUTNCoA[c] -> FADH2[c] + MBUT_ENCoA[c]	TTC0238		Valine, Leucine, and Isoleucine Metabolism	1.3.8.1
R254	2-methylpropanoyl-CoA:(acceptor) 2,3-oxidoreductase	FAD[c] + 2M_PROCoA[c] <=> FADH2[c] + MACRYCoA[c]	TTC0238		Valine, Leucine, and Isoleucine Metabolism	1.3.8.1
R255	(2S,3S)-3-Hydroxy-2-methylbutanoyl-CoA hydro-liase	H2O[c] + MBUT_ENCoA[c] -> HY_MBUTRCoA[c]	TTC1768		Valine, Leucine, and Isoleucine Metabolism	4.2.1.17
R256	(S)-3-Hydroxyisobutyryl-CoA hydro-lyase	H2O[c] + MACRYCoA[c] -> HYIBUTRCoA[c]	TTC1768		Valine, Leucine, and Isoleucine Metabolism	4.2.1.17
R257	(S)-3-hydroxy-3-methylglutaryl-CoA acetoacetate-lyase (acetyl-CoA-forming)	HYM_GLUTRCoA[c] -> ACoA[c] + AAC[c]	TTC1162		Valine, Leucine, and Isoleucine Metabolism	4.1.3.4
R258	3-Hydroxy-2-methylpropanoate:NAD+ oxidoreductase	NAD[c] + HYIBUTRA[c] -> H[c] + NADH[c] + MMAL_SA[c]	(TTC1749 or TTC0534)		Valine, Leucine, and Isoleucine Metabolism	1.1.1.31 or 1.1.1.35
R259	(S)-Methylmalonate semialdehyde:NAD+ oxidoreductase	NAD[c] + H2O[c] + MMAL_SA[c] -> H[c] + NADH[c] + MMAL[c]	TTC0513		Valine, Leucine, and Isoleucine Metabolism	1.2.1.3
R260	acetyl-CoA:propanoyl-CoA 2-C-acetyltransferase	CoA[c] + MAACCoA[c] -> ACoA[c] + PRCoA[c]	((TTC0535 or TTC0623) or (TTC0191 or TTC0330))		Valine, Leucine, and Isoleucine Metabolism	2.3.1.16 or 2.3.1.9
R261	(R)-Methylmalonyl-CoA CoA-carbonylmutase	R_MMALCoA[c] <=> SUCCoA[c]	(TTC0676 and (TTC0677 or TTC0882))		Valine, Leucine, and Isoleucine Metabolism	5.4.99.2
R262	Propanoyl-CoA:carbon-dioxide ligase (ADP-forming)	ATP[c] + HCO3[c] + PRCoA[c] -> ADP[c] + Pi[c] + H[c] + MMALCoA[c]	(TTC0783 and TTC1192)		Valine, Leucine, and Isoleucine Metabolism	6.4.1.3
R263	4-hydroxy-tetrahydrodipicolinate synthase	PYR[c] + ASP_4SA[c] -> 2 H2O[c] + H[c] + DHY_DPICLN[c]	TTC0591		Threonine and Lysine Metabolism	4.2.1.52
R264	UDP-N-acetylmuramoyl-L-alanyl-D-glutamyl-meso-2,6-diaminoheptanedioate:D-alanyl-D-alanine ligase(ADP-forming)	ATP[c] + UDP_ACMUR_ALA_GLU_DAPIM[c] + D_ALA_D_ALA[c] -> ADP[c] + Pi[c] + H[c] + UDP_ACMUR_ALA_GLU_DAPIM_ALA_ALA[c]	TTC0714		Cell Envelope Biosynthesis	6.3.2.10
R265	UDP-N-acetylmuramoyl-L-alanyl-D-glutamate:(L)-meso-2,6-diaminoheptanedioate gamma-ligase (ADP-forming)	ATP[c] + UDP_ACMURM_ALA_GLUT[c] + M26_DAP[c] -> ADP[c] + Pi[c] + H[c] + UDP_ACMUR_ALA_GLU_DAPIM[c]	TTC1904		Cell Envelope Biosynthesis	6.3.2.13
R266	acetyl-CoA:2-oxoglutarate C-acetyltransferase (thioester-hydrolysing, carboxymethyl forming)	H2O[c] + ACoA[c] + AKG[c] -> CoA[c] + HCIT[c]	TTC1550	lysS	Threonine and Lysine Metabolism	2.3.3.14
R267	(1R,2S)-1-hydroxybutane-1,2,4-tricarboxylate:NAD+ oxidoreductase (decarboxylating)	OXLGLUTR[c] <=> CO2[c] + 2OADPA[c]	TTC1012	lysN	Threonine and Lysine Metabolism	1.1.1.87
R268	(1R,2S)-1-hydroxybutane-1,2,4-tricarboxylate:NAD+ oxidoreductase (decarboxylating)	NAD[c] + HICTR[c] <=> H[c] + NADH[c] + OXLGLUTR[c]	TTC1012	hicdh	Threonine and Lysine Metabolism	1.1.1.87
R269	L-2-aminoadipate:2-oxoglutarate aminotransferase	AKG[c] + AADP[c] <=> L_GLU[c] + 2OADPA[c]	TTC0043	lysN	Threonine and Lysine Metabolism	2.6.1.39
R270	N-acetylaminoadipate kinase	ATP[c] + AC_AADP[c] -> ADP[c] + AC_AADP_DELPi[c]	(TTC1541 or TTC1586)	lysZ	Threonine and Lysine Metabolism	2.7.2.-
R271	N-acetyl-alpha-aminoadipate-phosphate reductase	H[c] + NADPH[c] + AC_AADP_DELPi[c] -> NADP[c] + Pi[c] + AC_AADP_SA[c]	(TTC0386 or TTC1542)	lysY	Threonine and Lysine Metabolism	1.2.1.38
R272	N2-acetyl-L-lysine deacetylase	H2O[c] + N2AC_L_LYS[c] -> L_LYS[c] + AC[c]	TTC1396	lysK	Threonine and Lysine Metabolism	3.5.1.-
R273	2-Oxoadipate:lipoamde 2-oxidoreductase(decarboxylating and acceptor-succinylating)	ENZN6_LPL[c] + 2OADPA[c] -> CO2[c] + DHLPL_SUCCT_GLUTRDHLPL[c]	TTC1698		Threonine and Lysine Metabolism	1.2.4.2
R274	Glutaryl-CoA:dihydrolipoamide S-succinyltransferase	GLUTRCoA[c] + ENZNE_DHYLPL[c] <=> CoA[c] + DHLPL_SUCCT_GLUTRDHLPL[c]	TTC1699		Threonine and Lysine Metabolism	2.3.1.61
R275	4-Trimethylammoniobutanal:NAD+ 1-oxidoreductase	NAD[c] + H2O[c] + TM_AMBUTAL[c] -> H[c] + NADH[c] + TM_AMBUTAT[c]	TTC0513		Threonine and Lysine Metabolism	1.2.1.3
R276	1-(5-phospho-D-ribosyl)-ATP:diphosphate phospho-alpha-D-ribosyl-transferase	PPi[c] + PRIB_ATP[c] <=> ATP[c] + PRPP[c]	TTC1866	hisG	Histidine Metabolism	2.4.2.17
R277	Phosphoribosyl-ATP pyrophosphohydrolase	H2O[c] + PRIB_ATP[c] -> PPi[c] + H[c] + PRIB_AMP[c]	TTC1080	hisI	Histidine Metabolism	3.6.1.31
R278	1-(5-phospho-D-ribosyl)-AMP 1,6-hydrolase	H2O[c] + PRIB_AMP[c] -> PRINS_AFORMA_PRIBS_IMDZ_CARBA[c]	TTC1080	hisI	Histidine Metabolism	3.5.4.19
R279	N-(5'-Phospho-D-ribosylformimino)-5-amino-1- (5''-phospho-D-ribosyl)-4-imidazolecarboxamide ketol-isomerase	PRINS_AFORMA_PRIBS_IMDZ_CARBA[c] <=> PRINSFORMA_PRIBS_IMDZ_CARBA[c]	TTC0801	hisA	Histidine Metabolism	5.3.1.16
R280	Imidazole-glycerol-3-phosphate synthase	L_GLN[c] + PRINSFORMA_PRIBS_IMDZ_CARBA[c] -> L_GLU[c] + H[c] + AICAR[c] + ERY_IMDZ_GLYCP[c]	(TTC0062 and TTC1079)	hisF, hisH	Histidine Metabolism	2.4.2.- or 4.1.3.-
R281	D-erythro-1-(Imidazol-4-yl)glycerol 3-phosphate hydro-lyase	ERY_IMDZ_GLYCP[c] -> H2O[c] + IMDZ_ACLP[c]	TTC0061	hisB	Histidine Metabolism	4.2.1.19
R282	5-Amino-2-oxopentanoate:2-oxoglutarate aminotransferase	AKG[c] + HISDPi[c] <=> L_GLU[c] + IMDZ_ACLP[c]	(TTC0060 or TT_P0022)	hisC	Histidine Metabolism	2.6.1.9
R283	L-Histidinol-phosphate phosphohydrolase	H2O[c] + HISDPi[c] -> Pi[c] + L_HISN[c]	TTC1652	hisB	Histidine Metabolism	3.1.3.15
R284	L-Histidinol:NAD+ oxidoreductase	2 NAD[c] + H2O[c] + L_HISN[c] -> L_HIS[c] + 3 H[c] + 2 NADH[c]	TTC0370	hisD	Histidine Metabolism	1.1.1.23
R285	L-histidinal:NAD+ oxidoreductase	NAD[c] + H2O[c] + L_HISDAL[c] -> L_HIS[c] + H[c] + NADH[c]	TTC0370	hisD	Histidine Metabolism	1.1.1.23
R286	Imidazole acetaldehyde:NAD+ oxidoreductase	NAD[c] + H2O[c] + IMDZ_AALD[c] -> H[c] + NADH[c] + IMDZ_AC[c]	TTC0513		Histidine Metabolism	1.2.1.3
R287	p-hydroxyphenylpyruvate oxidase	HYPh_PYR[c] + O2[c] + 2 H[c] <=> HY_PhAC[c] + H2O[c] + CO2[c]			Tyrosine, Tryptophan, and Phenylalanine Metabolism	1.2.3.13
R288	4-hydroxyphenylacetate,NADH:oxygen oxidoreductase (3-hydroxylating)	H[c] + NADH[c] + O2[c] + HY_PhAC[c] <=> NAD[c] + H2O[c] + dHY_PhAC[c]	TTC0594		Tyrosine, Tryptophan, and Phenylalanine Metabolism	1.14.14.9
R289	3,4-dihydroxyphenylacetate dioxygenase	dHY_PhAC[c] + O2[c] -> H[c] + 2HY_5CARBMMUC_SA[c]			Tyrosine, Tryptophan, and Phenylalanine Metabolism	1.13.11.15
R290	5-carboxymethyl-2-hydroxymuconic-semialdehyde:NAD+ oxidoreductase	NAD[c] + H2O[c] + 2HY_5CARBMMUC_SA[c] <=> H[c] + NADH[c] + CARBM_HYMUC[c]	TTC0593		Tyrosine, Tryptophan, and Phenylalanine Metabolism	1.2.1.60
R291	5-carboxymethyl-2-hydroxymuconate isomerase	CARBM_HYMUC[c] -> CO2[c] + CRBX_OHEPTEDA[c]			Tyrosine, Tryptophan, and Phenylalanine Metabolism	5.3.3.10
R292	5-oxopent-3-ene-1,2,5-tricarboxylate carboxy-lyase	CRBX_OHEPTEDA[c] -> CO2[c] + HYHEPTDENA[c]	TTC0592		Tyrosine, Tryptophan, and Phenylalanine Metabolism	4.1.1.68
R293	2-hydroxyhepta-2,4-dienedioate hydratase	OHEPEDA[c] <=> HYHEPTDENA[c] + H2O[c]			Tyrosine, Tryptophan, and Phenylalanine Metabolism	5.3.3.-
R294	4-hydroxy-2-ketopimelate aldolase	OHEPEDA[c] -> SUCC_SA[c] + PYR[c]			Tyrosine, Tryptophan, and Phenylalanine Metabolism	4.1.2.-
R295	L-tyrosine:2-oxoglutarate aminotransferase	L_TYR[c] + AKG[c] <=> L_GLU[c] + HYPh_PYR[c]	TTC1960	aat	Tyrosine, Tryptophan, and Phenylalanine Metabolism	2.6.1.1
R296	Phenylacetate:CoA ligase	ATP[c] + CoA[c] + PhAC[c] -> PPi[c] + AMP[c] + PhACoA[c]	TTC0602		Alternate Carbon Metabolism	6.2.1.30
R297	L-Phenylalanine:2-oxoglutarate aminotransferase	L_PHE[c] + AKG[c] <=> L_GLU[c] + PPYR[c]	TTC1960	aat	Tyrosine, Tryptophan, and Phenylalanine Metabolism	2.6.1.1
R298	Phenylpyruvate decarboxylase	PPYR[c] + H[c] -> CO2[c] + PhALD[c]			Tyrosine, Tryptophan, and Phenylalanine Metabolism	4.1.1.43
R299	Phenylacetaldehyde dehydrogease	PhALD[c] + NAD[c] + H2O[c] -> 2 H[c] + NADH[c] + PhAC[c]			Tyrosine, Tryptophan, and Phenylalanine Metabolism	1.2.1.39
R300	phenylacetate-CoA oxygenase	PhACoA[c] + H[c] + NADPH[c] + O2[c] -> H2O[c] + NADP[c] + dhPhACoA[c]	TTC0608		Tyrosine, Tryptophan, and Phenylalanine Metabolism	1.14.13.149
R301	1,2-epoxyphenylacetyl-CoA isomerase	dhPhAC[c] <=> OPACCoA[c]	TTC1697		Tyrosine, Tryptophan, and Phenylalanine Metabolism	5.3.3.18
R302	oxepin-CoA hydrolase	OPACCoA[c] + H2O[c] -> ODHSCoASA[c]	TTC0604		Tyrosine, Tryptophan, and Phenylalanine Metabolism	3.7.1.16
R303	3-oxo-5,6-dehydrosuberyl-CoA semialdehyde dehydrogenase	ODHSCoASA[c] + H2O[c] + NADP[c] -> 2 H[c] + NADPH[c] + ODHSCoA[c]	TTC0604		Tyrosine, Tryptophan, and Phenylalanine Metabolism	1.17.1.17
R304	beta-ketoadipyl CoA thiolase	ODHSCoA[c] + CoA[c] -> ACoA[c] + DHADPCoA[c]	TTC0623		Tyrosine, Tryptophan, and Phenylalanine Metabolism	2.3.1.-
R305	enoyl-CoA hydratase	DHADPCoA[c] -> H2O[c] + HADPCoA[c]	(TTC0604 or TTC1697 or TTC1768)		Tyrosine, Tryptophan, and Phenylalanine Metabolism	4.2.1.17
R306	3-hydroxyacyl-CoA dehydrogenase	HADPCoA[c] + NAD[c] -> NADH[c] + H[c] + OADPCoA[c]	(TTC0331 or TTC0534)		Tyrosine, Tryptophan, and Phenylalanine Metabolism	1.1.1.35
R307	beta-ketoadipyl CoA thiolase	OADPCoA[c] + CoA[c] -> ACoA[c] + SUCCoA[c]	TTC0623		Tyrosine, Tryptophan, and Phenylalanine Metabolism	2.3.1.174
R308	2-oxoadipate dehydrogenase complex	NAD[c] + CoA[c] + 2OADPA[c] -> H[c] + NADH[c] + CO2[c] + GLUTRCoA[c]	(TTC1698 or (TTC1700 or TTC1753) or TTC1699)		Tyrosine, Tryptophan, and Phenylalanine Metabolism	1.2.4.2 or 1.8.1.4 or 2.3.1.61
R309	L-aspartate 1-carboxy-lyase (beta-alanine-forming)	L_ASP[c] + H[c] -> CO2[c] + B_ALA[c]	TTC0241		Cofactor and Prosthetic Group Biosynthesis	4.1.1.11
R310	beta-alanine:2-oxoglutarate aminotransferase	AKG[c] + B_ALA[c] <=> L_GLU[c] + MAL_SA[c]	TTC0510		Beta-Alanine metabolism	2.6.1.19
R311	malonate-semialdehyde dehydrogenase	MAL_SA[c] + CoA[c] + NAD[c] -> ACoA[c] + CO2[c] + NADH[c]			Beta-Alanine metabolism	1.2.1.-
R312	(R)-Pantoate:beta-alanine ligase (AMP-forming)	ATP[c] + B_ALA[c] + PANTA[c] -> PPi[c] + H[c] + AMP[c] + PANTO[c]	TTC1416		Cofactor and Prosthetic Group Biosynthesis	6.3.2.1
R313	UDP-N-acetylmuramate:L-alanine ligase (ADP-forming)	L_ALA[c] + ATP[c] + UDP_ACMURM[c] -> ADP[c] + Pi[c] + H[c] + UDP_ACMURM_ALA[c]	TTC0720		Cell Envelope Biosynthesis	6.3.2.8
R314	UDP-N-acetylmuramoyl-L-alanine:D-glutamate ligase(ADP-forming)	ATP[c] + D_GLU[c] + UDP_ACMURM_ALA[c] -> ADP[c] + Pi[c] + H[c] + UDP_ACMURM_ALA_GLUT[c]	TTC0717		Cell Envelope Biosynthesis	6.3.2.9
R315	glutamate racemase	L_GLU[c] <=> D_GLU[c]	TTC1280		Cell Envelope Biosynthesis	5.1.1.3
R316	alanine racemase	L_ALA[c] <=> D_ALA[c]	TTC1944		Alanine and Aspartate Metabolism	5.1.1.1
R317	D-alanine:D-alanine ligase (ADP-forming)	ATP[c] + 2 D_ALA[c] <=> ADP[c] + Pi[c] + H[c] + D_ALA_D_ALA[c]	TTC1223		Cell Envelope Biosynthesis	6.3.2.4
R318	(2R,3S)-3-methylmalate:NAD+ oxidoreductase	NAD[c] + IPROP_MAL[c] -> H[c] + NADH[c] + CO2[c] + AKB[c]	TTC0867		Valine, Leucine, and Isoleucine Metabolism	1.1.1.85
R319	(R)-2,3-Dihydroxy-3-methylbutanoate:NADP+ oxidoreductase (isomerizing)	NADP[c] + RDHY_MBUTNA[c] <=> H[c] + NADPH[c] + 3HY_2M_2OBUTNA[c]	TTC0850		Valine, Leucine, and Isoleucine Metabolism	1.1.1.86
R320	(R)-2,3-Dihydroxy-3-methylpentanoate:NADP+ oxidoreductase (isomerizing)	NADP[c] + DHY_MPENTA[c] <=> H[c] + NADPH[c] + AC_HYBUTNA[c]	TTC0850		Valine, Leucine, and Isoleucine Metabolism	1.1.1.86
R321	(S)-2-Acetolactate methylmutase	S_ACLAC[c] <=> 3HY_2M_2OBUTNA[c]	TTC0850		Valine, Leucine, and Isoleucine Metabolism	1.1.1.86
R322	(R)-2,3-Dihydroxy-3-methylpentanoate hydro-lyase	DHY_MPENTA[c] -> H2O[c] + 3M_2OPENTN[c]	TTC0871	ilvD	Valine, Leucine, and Isoleucine Metabolism	4.2.1.9
R323	(R)-2,3-Dihydroxy-3-methylbutanoate hydro-lyase	RDHY_MBUTNA[c] -> H2O[c] + 2K3M_BUT[c]	TTC0871	ilvD	Valine, Leucine, and Isoleucine Metabolism	4.2.1.9
R324	acetyl-CoA:3-methyl-2-oxobutanoate C-acetyltransferase (thioester-hydrolysing, carboxymethyl-forming)	H2O[c] + ACoA[c] + 2K3M_BUT[c] -> CoA[c] + H[c] + IPRO_MAL[c]	(TTC0847 or TTC0849)	leuA	Valine, Leucine, and Isoleucine Metabolism	2.3.3.13
R325	2-Isopropylmalate hydro-lyase	IPRO_MAL[c] <=> H2O[c] + IPRO_MALE[c]	((TTC0865 and TTC0866) or (TTC1546 and TTC1547))	leuCD	Valine, Leucine, and Isoleucine Metabolism	4.2.1.33
R326	3-Isopropylmalate hydro-lyase	IPROP_MAL[c] <=> H2O[c] + IPRO_MALE[c]	((TTC0865 and TTC0866) or (TTC1546 and TTC1547))	leuCD	Valine, Leucine, and Isoleucine Metabolism	4.2.1.33
R327	(2R,3S)-3-isopropylmalate:NAD+ oxidoreductase	NAD[c] + IPROP_MAL[c] <=> H[c] + NADH[c] + IPROP_OSUCC[c]	TTC0867	leuB	Valine, Leucine, and Isoleucine Metabolism	1.1.1.85
R328	acetyl-CoA:L-glutamate N-acetyltransferase	L_GLU[c] + ACoA[c] -> CoA[c] + H[c] + AC_GLUT[c]	(TTC0835 or TTC1703)	argA	Arginine and Proline Metabolism	2.3.1.1
R329	ATP:N-acetyl-L-glutamate 5-phosphotransferase	ATP[c] + AC_GLUT[c] <=> ADP[c] + AC_GLUTPi[c]	(TTC1541 or TTC1586)	argB	Arginine and Proline Metabolism	2.7.2.8
R330	N-acetyl-L-glutamate-5-semialdehyde:NADP+ 5-oxidoreductase (phosphrylating)	H[c] + NADPH[c] + AC_GLUTPi[c] <=> NADP[c] + Pi[c] + AC_GLUT_SA[c]	(TTC0836 or TTC1542)	argC	Arginine and Proline Metabolism	1.2.1.38
R331	N2-Acetyl-L-ornithine:2-oxoglutarate aminotransferase	AKG[c] + AORT[c] <=> L_GLU[c] + AC_GLUT_SA[c]	TTC1393	argD	Arginine and Proline Metabolism	2.6.1.11
R332	L-Glutamate 5-semialdehyde:NAD+ oxidoreductase	L_GLU[c] + H[c] + NADH[c] -> NAD[c] + H2O[c] + GLUT_SA[c]	TTC1213	proA	Arginine and Proline Metabolism	1.5.1.12
R333	L-glutamate-5-semialdehyde:NADP+ 5-oxidoreductase (phosphorylating)	H[c] + NADPH[c] + L_GLUT5P[c] -> NADP[c] + Pi[c] + GLUT_SA[c]	TTC1564		Arginine and Proline Metabolism	1.2.1.41
R334	ATP:L-glutamate 5-phosphotransferase	L_GLU[c] + ATP[c] -> ADP[c] + L_GLUT5P[c]	TTC1563		Arginine and Proline Metabolism	2.7.2.11
R335	N2-Acetyl-L-ornithine:L-glutamate N-acetyltransferase	L_GLU[c] + AORT[c] <=> ORT[c] + AC_GLUT[c]	TTC0835		Arginine and Proline Metabolism	2.3.1.35
R336	N2-Acetyl-L-ornithine amidohydrolase	H2O[c] + AORT[c] -> ORT[c] + AC[c]	(TTC0133 or TTC1460)	argE	Arginine and Proline Metabolism	3.5.1.14
R337	Carbamoyl-phosphate:L-ornithine carbamoyltransferase	ORT[c] + CARB_Pi[c] <=> Pi[c] + H[c] + CTRLN[c]	TTC0838	argF	Arginine and Proline Metabolism	2.1.3.3
R338	L-Arginine amidinohydrolase	L_ARG[c] + H2O[c] <=> ORT[c] + UREA[c]	TTC1132		Arginine and Proline Metabolism	3.5.3.1
R339	urea-1-carboxylate amidohydrolase	H2O[c] + H[c] + UREA_CARB[c] -> 2 CO2[c] + 2 NH4[c]	TTC0624		Arginine and Proline Metabolism	3.5.1.54
R340	L-Proline:NAD+ 5-oxidoreductase	L_PRO[c] + NAD[c] <=> 2 H[c] + NADH[c] + PYRR5CARB[c]	TTC0500	ProC	Arginine and Proline Metabolism	1.5.1.2
R341	L-Proline:NADP+ 5-oxidoreductase	L_PRO[c] + NADP[c] <=> 2 H[c] + NADPH[c] + PYRR5CARB[c]	TTC0500	ProC	Arginine and Proline Metabolism	1.5.1.2
R342	4-hydroxyproline degradation I	PYRR_3HY_5CARB[c] <=> 2 H[c] + 2 H2O[c] + HYGLU_SA[c]			Arginine and Proline Metabolism	spontaneous
R343	L-erythro-4-Hydroxyglutamate:NAD+ oxidoreductase	NAD[c] + H2O[c] + HYGLU_SA[c] -> H[c] + NADH[c] + ERY_HYGLU[c]	(TTC1213 or TTC1214)		Arginine and Proline Metabolism	(1.5.1.12 or 1.5.99.8)
R344	L-1-Pyrroline-3-hydroxy-5-carboxylate:NAD+ oxidoreductase	NAD[c] + 2 H2O[c] + PYRR_3HY_5CARB[c] -> H[c] + NADH[c] + ERY_HYGLU[c]	TTC1213		Arginine and Proline Metabolism	1.5.1.12
R345	putrescine:2-oxoglutarate aminotransferase	AKG[c] + PUT[c] -> L_GLU[c] + 4ABUTALD[c]	TTC0553		Arginine and Proline Metabolism	2.6.1.82
R346	4-aminobutanal:NAD+ 1-oxidoreductase	NAD[c] + H2O[c] + 4ABUTALD[c] -> 2 H[c] + NADH[c] + 4ABUT[c]	TTC0513		Arginine and Proline Metabolism	1.2.1.3
R347	trans-4-Hydroxy-L-proline:NAD+ 5-oxidoreductase	H[c] + NADH[c] + PYRR_3HY_5CARB[c] <=> NAD[c] + tHY_PRO[c]	TTC0500		Arginine and Proline Metabolism	1.5.1.2
R348	trans-4-Hydroxy-L-proline:NADP+ 5-oxidoreductase	H[c] + NADPH[c] + PYRR_3HY_5CARB[c] <=> NADP[c] + tHY_PRO[c]	TTC0500		Arginine and Proline Metabolism	1.5.1.2
R349	proline 4-hydroxylase	L_PRO[c] + AKG[c] + O2[c] <=> tHY_PRO[c] + SUCC[c] + CO2[c]			Arginine and Proline Metabolism	1.14.11.-
R350	L-erythro-4-hydroxyglutamate:2-oxoglutarate aminotransferase	AKG[c] + ERY_HYGLU[c] -> L_GLU[c] + HY_OGLUTR[c]	TTC1960		Arginine and Proline Metabolism	2.6.1.1
R351	D-4-Hydroxy-2-oxoglutarate glyoxylate-lyase	HY_OGLUTR[c] -> PYR[c] + GLOXT[c]	TT_P0030		Arginine and Proline Metabolism	4.1.2.14
R352	Agmatine amidinohydrolase	H2O[c] + AGMT[c] -> PUT[c] + UREA[c]	TTC0764		Arginine and Proline Metabolism	3.5.3.11
R353	L-arginine carboxy-lyase (agmatine-forming)	L_ARG[c] + H[c] -> CO2[c] + AGMT[c]	TTC1277		Arginine and Proline Metabolism	4.1.1.19
R354	2-Dehydro-3-deoxy-D-arabino-heptonate 7-phosphate phosphate-lyase (cyclyzing)	DHYDO_ARAB_HEPTP[c] -> Pi[c] + 3DHYQNT[c]	TTC1020	aroB	Tyrosine, Tryptophan, and Phenylalanine Metabolism	4.2.3.4
R355	3-Dehydroquinate hydro-lyase	3DHYQNT[c] -> H2O[c] + DHY_SHK[c]	TTC0989	aroD	Tyrosine, Tryptophan, and Phenylalanine Metabolism	4.2.1.10
R356	ATP:shikimate 3-phosphotransferase	ATP[c] + SHK[c] -> ADP[c] + H[c] + SHKP[c]	TTC1019	aroK	Tyrosine, Tryptophan, and Phenylalanine Metabolism	2.7.1.71
R357	Phosphoenolpyruvate:3-phosphoshikimate 5-O-(1-carboxyvinyl)-transferase	PEP[c] + SHKP[c] <=> Pi[c] + CVP_SHK[c]	TTC0088	aroA	Tyrosine, Tryptophan, and Phenylalanine Metabolism	2.5.1.19
R358	5-O-(1-Carboxyvinyl)-3-phosphoshikimate phosphate-lyase (chorismate-forming)	CVP_SHK[c] -> Pi[c] + CORM[c]	(TTC0518 or TTC1018)	aroA	Tyrosine, Tryptophan, and Phenylalanine Metabolism	4.2.3.5
R359	Chorismate pyruvate-lyase (amino-accepting)	L_GLN[c] + CORM[c] -> L_GLU[c] + H[c] + PYR[c] + ANTHRL[c]	(TTC1492 and TTC1493)	trpE	Tyrosine, Tryptophan, and Phenylalanine Metabolism	4.1.3.27
R360	L-serine hydro-lyase (adding indole	L_SER[c] + IND[c] -> L_TRP[c] + H2O[c]	(TTC0729 and TTC0730)		Tyrosine, Tryptophan, and Phenylalanine Metabolism	4.2.1.20
R361	(1S,2R)-1-C-(indol-3-yl)glycerol 3-phosphate D-glyceraldehyde-3-phosphate-lyase	IND_GLYP[c] -> GAP[c] + IND[c]	(TTC0729 and TTC0730)		Tyrosine, Tryptophan, and Phenylalanine Metabolism	4.2.1.20
R362	1-(2-Carboxyphenylamino)-1-deoxy-D-ribulose-5-phosphate carboxy-lyase(cyclizing)	H[c] + CPhA_dRBL5P[c] -> H2O[c] + CO2[c] + IND_GLYP[c]	TTC0800	trpC	Tyrosine, Tryptophan, and Phenylalanine Metabolism	4.1.1.48
R363	N-(5-Phospho-beta-D-ribosyl)anthranilate ketol-isomerase	5PRIBS_ANTRL[c] <=> CPhA_dRBL5P[c]	TTC1929	trpF	Tyrosine, Tryptophan, and Phenylalanine Metabolism	5.3.1.24
R364	N-(5-Phospho-D-ribosyl)anthranilate:pyrophosphate phosphoribosyl-transferase	PPi[c] + 5PRIBS_ANTRL[c] <=> PRPP[c] + ANTHRL[c]	TTC1491	trpD	Tyrosine, Tryptophan, and Phenylalanine Metabolism	2.4.2.18
R365	Chorismate pyruvatemutase	CORM[c] -> PPHA[c]	(TTC0020 or TTC0514)	cm	Tyrosine, Tryptophan, and Phenylalanine Metabolism	5.4.99.5
R366	Phosphoenolpyruvate:D-erythrose-4-phosphate C-(1-carboxyvinyl)transferase (phosphate hydrolysing, 2-carboxy-2-oxoethyl-forming)	H2O[c] + PEP[c] + E4P[c] -> Pi[c] + DHYDO_ARAB_HEPTP[c]	(TTC0020 or TTC0448)	aroG	Tyrosine, Tryptophan, and Phenylalanine Metabolism	2.5.1.54
R367	cellobiose glucohydrolase	H2O[c] + CELBS[c] -> 2 D_GLC[c]	TT_P0042		Alternate Carbon Metabolism	3.2.1.21
R368	ATP:alpha-D-glucose-1-phosphate adenylyltransferase	ATP[c] + H[c] + G1P[c] -> PPi[c] + ADP_GLU[c]	(TTC1976 or TTC1977)		Glycolysis/Gluconeogenesis	2.7.7.27
R369	ADP-glucose:1,4-alpha-D-glucan 4-alpha-D-glucosyltransferase	ADP_GLU[c] <=> ADP[c] + GLY[c] + H[c]	TTC1980		Alternate Carbon Metabolism	2.4.1.21
R370	1,4-alpha-D-Glucan:orthophosphate alpha-D-glucosyltransferase	Pi[c] + GLY[c] -> G1P[c]	(TTC0808 and TTC1540 and TTC0897)		Alternate Carbon Metabolism	2.4.1.1
R371	maltose glucohydrolase	H2O[c] + MALT[c] -> 2 D_GLC[c]	(TTC0107 or TTC1283 or TT_P0221)		Alternate Carbon Metabolism	3.2.1.20
R372	maltose glucohydrolase	H2O[c] + IMALT[c] -> 2 D_GLC[c]	(TTC0107 or TTC1283 or TT_P0221)		Alternate Carbon Metabolism	3.2.1.20
R373	N-Acetyl-D-glucosamine-6-phosphate amidohydrolase	H2O[c] + AC_GLUSAP[c] -> AC[c] + GLUSAP[c]	TT_P0025		Alternate Carbon Metabolism	3.5.1.25
R374	UTP:N-acetyl-alpha-D-glucosamine-1-phosphate uridylyltransferase	UTP[c] + H[c] + AC_AGLUCSAPi[c] -> UDP_AGLUAM[c] + PPi[c]	TTC0017		Cell Envelope Biosynthesis	2.7.7.23
R375	Acetyl-CoA:D-glucosamine-1-phosphate N-acetyltransferase	ACoA[c] + GLUCSA1P[c] -> CoA[c] + H[c] + AC_AGLUCSAPi[c]	TTC0017		Cell Envelope Biosynthesis	2.3.1.157
R376	UDP-N-acetyl-D-glucosamine 2-epimerase	UDP_AGLUAM[c] -> UDP_AC_MANNA[c]	TTC0948		Cell Envelope Biosynthesis	5.1.3.14
R377	D-Glucosamine 1-phosphate 1,6-phosphomutase	GLUSAP[c] <=> GLUCSA1P[c]	TTC0691		Cell Envelope Biosynthesis	5.4.2.10
R378	UDP-N-acetylmuramate:NADP+ oxidoreductase	H[c] + NADPH[c] + UDP_AC_CARBVIN_GLUCSA[c] -> UDP_ACMURM[c] + NADP[c]	TTC0721		Cell Envelope Biosynthesis	1.1.1.158
R379	Phosphoenolpyruvate:UDP-N-acetyl-D-glucosamine 1-carboxyvinyl-transferase	UDP_AGLUAM[c] + PEP[c] -> Pi[c] + UDP_AC_CARBVIN_GLUCSA[c]	TTC1854		Cell Envelope Biosynthesis	2.5.1.7
R380	1D-myo-Inositol 4-phosphate phosphohydrolase	G6P[c] -> mINS3P[c]			Inositol phosphate metabolism	5.5.1.4
R381	1D-myo-Inositol 3-phosphate phosphohydrolase	H2O[c] + mINS3P[c] -> Pi[c] + M_INS[c]	TTC1928		Inositol phosphate metabolism	3.1.3.25
R382	sn-Glycerol-3-phosphate:NAD+ 2-oxidoreductase	H[c] + DHAP[c] + NADH[c] -> NAD[c] + GLCP[c]	TTC1378		Alternate Carbon Metabolism	1.1.1.94
R383	sn-Glycerol-3-phosphate:NADP+ 2-oxidoreductase	H[c] + DHAP[c] + NADPH[c] -> NADP[c] + GLCP[c]	TTC1378		Alternate Carbon Metabolism	1.1.1.94
R384	acyl-CoA:sn-glycerol-3-phosphate 1-O-acyltransferase	0.334 I150CoA[c] + 0.069 AI150CoA[c] + 0.047 I160CoA[c] + 0.014 C160CoA[c] + 0.0015 C161CoA[c] + 0.45 I170CoA[c] + 0.075 AI171CoA[c] + GLCP[c] -> CoA[c] + GLY3P[c]	(TTC0841 or TTC1384)		Glycerolipid metabolism	2.3.1.15
R385	acyl-CoA:1-acyl-sn-glycerol-3-phosphate 2-O-acyltransferase	0.334 I150CoA[c] + 0.069 AI150CoA[c] + 0.047 I160CoA[c] + 0.014 C160CoA[c] + 0.0015 C161CoA[c] + 0.45 I170CoA[c] + 0.075 AI171CoA[c] + GLY3P[c] -> CoA[c] + PPTD[c]	TTC0983		Glycerolipid metabolism	2.3.1.51
R386	S-adenosyl-L-methionine:phosphatidylethanolamine N-methyltransferase	SAM[c] + PETHA[c] -> SAHC[c] + PMETHA[c]	TTC1366		Glycerophospholipid metabolism	2.1.1.17
R387	phosphatidyl-N-methylethanolamine N-methyltransferase	SAM[c] + PMETHA[c] -> SAHC[c] + PDMETHA[c]			Glycerophospholipid metabolism	2.1.1.71
R388	phosphatidyl-N-dimethylethanolamine N-methyltransferase	SAM[c] + PDMETHA[c] -> SAHC[c] + PCHOL[c]			Glycerophospholipid metabolism	2.1.1.71
R389	Transacylase	PCHOL[c] + PETHA[c] -> PX[c] + LYPCHOL[c]			Glycerophospholipid metabolism
R390	acyltransferase	LYPCHOL[c] + 0.334 I150CoA[c] + 0.069 AI150CoA[c] + 0.047 I160CoA[c] + 0.014 C160CoA[c] + 0.0015 C161CoA[c] + 0.45 I170CoA[c] + 0.075 AI171CoA[c] -> CoA[c] + PCHOL[c]			Glycerophospholipid metabolism
R391	phosphatidic acid phosphatase	PPTD[c] + H2O[c] -> DAG[c] + Pi[c]			Glycerophospholipid metabolism
R392	ATP:1,2-diacylglycerol 3-phosphotransferase	ATP[c] + DAG[c] -> ADP[c] + PPTD[c]	TTC0682		Glycerolipid metabolism	2.7.1.107
R393	UDP-glucosyltransferase (diglucosyl)	DAG[c] + UDP_GLU[c] -> H[c] + MGDG[c] + UDP[c]			Glycerolipid metabolism
R394	UDP-glucosyltransferase (monoglucosyl)	MGDG[c] + UDP_GLU[c] -> H[c] + DGDG[c] + UDP[c]			Glycerolipid metabolism
R395	Phsophatidyl-L-serine carboxy-lyase	PPTD_SER[c] -> CO2[c] + PETHA[c]	TTC0815		Glycerophospholipid metabolism	4.1.1.65
R396	CTP:phosphatidate cytidyltransferase	CTP[c] + PPTD[c] -> PPi[c] + CDP_DAG[c]	TTC0505		Glycerophospholipid metabolism	2.7.7.41
R397	CDPdiacylglycerol:sn-glycerol-3-phosphate 3-phosphatidyltransferase	CDP_DAG[c] + GLCP[c] -> CMP[c] + H[c] + PGLYP[c]			Glycerophospholipid metabolism
R398	Phosphatidylglycerophosphate phosphohydrolase	PGLYP[c] + H2O[c] -> PGLY[c] + Pi[c]			Glycerophospholipid metabolism	3.1.3.27
R399	phosphatidylinositol phosphate synthase	CDP_DAG[c] + mINS3P[c] -> CMP[c] + H[c] + PMINS3P[c]			Glycerophospholipid metabolism
R400	1-phosphatidyl-1D-myo-inositol 3-phosphatase	PMINS3P[c] + H2O[c] -> PINS[c] + Pi[c]			Glycerophospholipid metabolism	3.1.3.64
R401	cardiolipin synthase	2 PGLY[c] -> CDLPN[c] + GLYCRL[c]			Glycerophospholipid metabolism
R402	Digalactosylceramide galactohydrolase	H2O[c] + DGALSCRAMD[c] -> D_GAL[c] + GALS_CA[c]	TT_P0072		Sphingolipid metabolism	3.2.1.22
R403	UDP-N-acetylmuramoyl-L-alanyl-D-glutamyl-L-lysine:alanyl-D-alanine ligase (ADP-forming)	ATP[c] + D_ALA_D_ALA[c] + UDP_ACMUR_ALA_GLU_LYS[c] -> ADP[c] + Pi[c] + UDP_MURAC_ALA_GLU_LYS_ALA_ALA[c]	TTC0714		Cell Envelope Biosynthesis	6.3.2.10
R404	UDPMurAc(oyl-L-Ala-D-gamma-Glu-L-Lys-D-Ala-D-Ala):undecaprenyl-phosphate phospho-N-acetylmuramoyl-pentapeptide-transferase	UDP_MURAC_ALA_GLU_LYS_ALA_ALA[c] + dt_pc_UNDECP[c] -> UMP[c] + MURAC_ALA_GLU_LYS_ALA_ALA_DP_UNDECP[c]	TTC0716		Cell Envelope Biosynthesis	2.7.8.13
R405	UDP-N-acetylmuramoyl-L-alanyl-gamma-D-glutamyl-meso-2,6-diaminopimeloyl-D-alanyl-D-alanine:undecaprenyl-phosphate phospho-N-acetylmuramoyl-pentapeptide-transferase	UDP_ACMUR_ALA_GLU_DAPIM_ALA_ALA[c] + dt_pc_UNDECP[c] -> UMP[c] + Undp_ACMUR_ALA_GLU_DAPIM_AALA[c]	TTC0716		Cell Envelope Biosynthesis	2.7.8.13
R406	UDP-N-acetyl-D-glucosamine:N-acetyl-alpha-D-muramyl(oyl-L-Ala-gamma-D-Glu-L-Lys-D-Ala-D-Ala)-diphosphoundecaprenol 4-beta-N-acetylglucosaminlytransferase	UDP_AGLUAM[c] + MURAC_ALA_GLU_LYS_ALA_ALA_DP_UNDECP[c] -> UDP[c] + Undp_ACMUR_ACGLSA_ALA_GLU_LYS_AALA[c]	TTC0719		Cell Envelope Biosynthesis	2.4.1.227
R407	UDP-N-acetyl-D-glucosamine:undecaprenyl-diphospho-N-acetylmuramoyl-L-alanyl-gamma-D-glutamyl-meso-2,6-diaminopimeloyl-D-alanyl-D-alanine 4-beta-N-acetylglucosaminlytransferase	UDP_AGLUAM[c] + Undp_ACMUR_ALA_GLU_DAPIM_AALA[c] -> H[c] + UDP[c] + Undp_ACMUR_ACGLSA_ALA_GLU_DAPIM_AALA[c]	TTC0719		Cell Envelope Biosynthesis	2.4.1.227
R408	undecaprenyl-diphosphate phosphohydrolase	H2O[c] + dt_pc_UNDECPPi[c] -> Pi[c] + H[c] + dt_pc_UNDECP[c]	TTC1814		Cell Envelope Biosynthesis	3.6.1.27
R409	Lactoylglutathione lyase	MGLX[c] + GLUTAT[c] -> LACGLUT[c]	TTC0449		Methylglyoxal Metabolism	4.4.1.5
R410	hydroxyacylglutathione hydrolase	LACGLUT[c] + H2O[c] -> GLUTAT[c] + H[c] + LAC[c]	TTC0485		Methylglyoxal Metabolism	3.1.2.6
R411	glycerone-phosphate phosphate-lyase (methylglyoxal-forming)	DHAP[c] -> Pi[c] + MGLX[c]	TTC1443		Methylglyoxal Metabolism	4.2.3.3
R412	ATP:pyruvate,phosphate phosphotransferase	ATP[c] + Pi[c] + PYR[c] <=> PPi[c] + H[c] + PEP[c] + AMP[c]	TTC0304		Pyruvate metabolism	2.7.9.1
R413	ATP:pyruvate,water phosphotransferase	ATP[c] + H2O[c] + PYR[c] -> Pi[c] + 2 H[c] + PEP[c] + AMP[c]	TTC1136		Glycolysis/Gluconeogenesis	2.7.9.2
R414	(S)-lactate:oxygen 2-oxidoreductase (decarboxylating)	LAC[c] + O2[c] <=> H2O[c] + CO2[c] + AC[c]	TTC1744		Pyruvate metabolism	1.13.12.4
R415	Acetyl phosphate phosphohydrolase	H2O[c] + ACPi[c] -> Pi[c] + H[c] + AC[c]	TTC0199		Pyruvate metabolism	3.6.1.7
R416	acetyl adenylate:CoA acetyltransferase	CoA[c] + ACADNA[c] <=> AMP[c] + ACoA[c]	(TTC0884 or TTC0885 or TTC0886 or TTC0919)		Pyruvate metabolism	6.2.1.1
R417	ATP:acetate adenylyltransferase	ATP[c] + AC[c] <=> PPi[c] + ACADNA[c]	(TTC0884 or TTC0885 or TTC0886 or TTC0919)		Pyruvate metabolism	6.2.1.1
R418	(S)-malate:NAD+ oxidoreductase (decarboxylating)	NAD[c] + MAL[c] -> NADH[c] + PYR[c] + CO2[c]	TTC0144		Pyruvate metabolism	1.1.1.38
R419	Glycolate oxidase	HY_AC[c] + NAD[c] -> GLOXT[c] + NADH[c] + H[c]	TTC1940		Pyruvate metabolism	1.1.19.14
R420	acetyl-CoA:glyoxylate C-acetyltransferase (thioester-hydrolysing, carboxymethyl-forming)	H2O[c] + ACoA[c] + GLOXT[c] -> CoA[c] + H[c] + MAL[c]	TTC0130	aceB	Pyruvate metabolism	2.3.3.9
R421	Formate:tetrahydrofolate ligase (ADP-forming)	ATP[c] + THF[c] + FOR[c] <=> ADP[c] + Pi[c] + 10F_THF[c]	TTC1707		Folate Metabolism	6.3.4.3
R422	10-Formyltetrahydrofolate amidohydrolase	H2O[c] + 10F_THF[c] -> H[c] + THF[c] + FOR[c]	TTC0957		Folate Metabolism	3.5.1.10
R423	5,10-Methenyltetrahydrofolate 5-hydrolase (decyclizing)	H[c] + 10F_THF[c] <=> H2O[c] + METHF[c]	TTC0755		Folate Metabolism	3.5.4.9
R424	5,10-methylenetetrahydrofolate:NADP+ oxidoreductase	NADH[c] + METHF[c] <=> NAD[c] + 5_10_MNTHF[c]	TTC0755		Folate Metabolism	1.5.1.5
R425	isocitrate glyoxylate-lyase (succinate-forming)	ICIT[c] -> SUCC[c] + GLOXT[c]	TTC1485	aceA	Glyoxylate and dicarboxylate metabolism	4.1.3.1
R426	4-hydroxy-2-oxoglutarate glyoxylate-lyase (pyruvate-forming)	4HY_2OGLUTR[c] <=> PYR[c] + GLOXT[c]	TT_P0030		Glyoxylate and dicarboxylate metabolism	4.1.3.16
R427	Glycolate:oxygen 2-oxidoreductase	O2[c] + HY_AC[c] -> GLOXT[c] + H2O2[c]	(TTC0129 or TTC0443)		Glyoxylate and dicarboxylate metabolism	1.1.3.15
R428	Glycolate:NAD+ oxidoreductase	H[c] + NADH[c] + GLOXT[c] -> NAD[c] + HY_AC[c]	TTC0431		Glyoxylate and dicarboxylate metabolism	1.1.1.26
R429	2-Phosphoglycolate phosphohydrolase	H2O[c] + 2P_GLYCA[c] -> Pi[c] + HY_AC[c]	TTC1471		Glyoxylate and dicarboxylate metabolism	3.1.3.18
R430	2-Hydroxybutyrate:NAD+ oxidoreductase	NAD[c] + 2HYBUTNA[c] -> H[c] + NADH[c] + AKB[c]	TTC0748		Propanoate metabolism	1.1.1.27
R431	Propionyladenylate:CoA propionyltransferase	CoA[c] + PROP_ADNSPi[c] <=> AMP[c] + PRCoA[c]	(TTC0884 or TTC0885 or TTC0886 or TTC0919)		Propanoate metabolism	6.2.1.1
R432	ATP:propanoate adenylyltransferase	ATP[c] + PROP[c] <=> PPi[c] + PROP_ADNSPi[c]	(TTC0884 or TTC0885 or TTC0886 or TTC0919)		Propanoate metabolism	6.2.1.1
R433	pyruvate:pyruvate acetaldehydetransferase (decarboxylating)	H[c] + 2 PYR[c] -> CO2[c] + S_ACLAC[c]	(TTC0851 and TTC0852)	ilvH	Valine, Leucine, and Isoleucine Metabolism	2.2.1.6
R434	glycine synthase	L_GLY[c] + NAD[c] + THF[c] -> H[c] + NADH[c] + CO2[c] + NH4[c] + 5_10_MNTHF[c]	(TTC0150 and TTC0151)		Folate Metabolism	1.4.4.2
R435	adenosine nucleotides de novo biosynthesis	ATP[c] + FMN[c] -> dATP[c] + H2O[c] + FMNH2[c]			Folate Metabolism
R436	5-Formyltetrahydrofolate cyclo-ligase (ADP-forming)	ATP[c] + FOLNA[c] <=> ADP[c] + Pi[c] + METHF[c]	(TTC1247 or TTC1803)		Folate Metabolism	6.3.3.2
R437	5-methyltetrahydrofolate:NADP+ oxidoreductase	2 H[c] + NADPH[c] + 5_10_MNTHF[c] -> NADP[c] + 5MTHF[c]	TTC1656		Folate Metabolism	1.5.1.20
R438	5-methyltetrahydrofolate:NAD+ oxidoreductase	2 H[c] + NADH[c] + 5_10_MNTHF[c] -> NAD[c] + 5MTHF[c]	TTC1656		Folate Metabolism	1.5.1.20
R439	L-cysteine:[ThiI] sulfurtransferase	L_CYS[c] + ENZ_CYS[c] -> L_ALA[c] + ENZ_SLUFA_CYS[c]	(TTC0087 or TTC1373)		Cofactor and Prosthetic Group Biosynthesis	2.8.1.7
R440	ATP:4-amino-2-methyl-5-phosphomethylpyrimidine phosphotransferase	ATP[c] + 4A_M5PM_PYRM[c] -> ADP[c] + 2M4A_HYMPYRMPPi[c]	TTC0321		Cofactor and Prosthetic Group Biosynthesis	2.7.4.7
R441	ATP:4-amino-5-hydroxymethyl-2-methylpyrimidine 5-phosphotransferase	ATP[c] + TOPYRM[c] -> ADP[c] + H[c] + 4A_M5PM_PYRM[c]	TTC0321		Cofactor and Prosthetic Group Biosynthesis	2.7.1.49
R442	2-methyl-4-amino-5-hydroxymethylpyrimidine-diphosphate:4-methyl-5-(2-phosphoethyl)-thiazole 2-methyl-4-aminopyridine-5-methenyltransferase	H[c] + 2M4A_HYMPYRMPPi[c] + 4M_PE_THZ[c] -> PPi[c] + TMP[c]	TTC0315		Cofactor and Prosthetic Group Biosynthesis	2.5.1.3
R443	ATP:thiamin-phosphate phosphotransferase	ATP[c] + TMP[c] -> ADP[c] + TPP[c]	TTC0056		Cofactor and Prosthetic Group Biosynthesis	2.7.4.16
R444	Thiamin diphosphate phosphohydrolase	H2O[c] + TPP[c] -> Pi[c] + H[c] + TMP[c]			Cofactor and Prosthetic Group Biosynthesis	3.6.1.6
R445	Glycine oxidase	L_GLY[c] + O2[c] -> H2O2[c] + H[c] + IMAC[c]	TTC0318		Cofactor and Prosthetic Group Biosynthesis
R446	Thiazole synthase	IMAC[c] + L_CYS[c] + dXYLL5P[c] + ATP[c] -> THZ[c] + 2 H2O[c] + AMP[c] + L_ALA[c] + PPi[c]	TTC0317		Cofactor and Prosthetic Group Biosynthesis	2.8.1.10
R447	Thiazole isomerase	THZ[c] <=> 4M_PE_THZ[c]			Cofactor and Prosthetic Group Biosynthesis	5.3.99.10
R448	D-ribulose 5-phosphate formate-lyase (L-3,4-dihydroxybutan-2-one 4-phosphate-forming)	RBL5P[c] -> H[c] + FOR[c] + DHY_BUTNPi[c]	TTC0697		Cofactor and Prosthetic Group Biosynthesis	4.1.99.12
R449	GTP 7,8-8,9-dihydrolase (diphosphate-forming)	GTP[c] + 3 H2O[c] -> PPi[c] + 2 H[c] + FOR[c] + DA_PRIBSA_PYMDN[c]	TTC0697		Cofactor and Prosthetic Group Biosynthesis	3.5.4.25
R450	5-amino-6-(5-phosphoribitylamino)uracil:NADP+ 1'-oxidoreductase	H[c] + NADPH[c] + AP_RIB_URA[c] -> NADP[c] + APRIBTA_URA[c]	TTC0699		Cofactor and Prosthetic Group Biosynthesis	1.1.1.193
R451	ATP:riboflavin 5'-phosphotransferase	ATP[c] + RBFLV[c] -> ADP[c] + H[c] + FMN[c]	TTC0159		Cofactor and Prosthetic Group Biosynthesis	2.7.1.26
R452	ATP:FMN adenylyltransferase	ATP[c] + H[c] + FMN[c] -> PPi[c] + FAD[c]	TTC0159		Cofactor and Prosthetic Group Biosynthesis	2.7.7.2
R453	riboflavin-5-phosphate phosphohydrolase (acid optimum)	H2O[c] + FMN[c] -> RBFLV[c] + Pi[c]	TTC1252		Cofactor and Prosthetic Group Biosynthesis	3.1.3.2
R454	Nicotinate-nucleotide:dimethylbenzimidazole phospho-D-ribosyltransferase	NC_D_RNUC[c] + CBMCo[c] -> H[c] + NIA[c] + PRIBS_DMBENZ_IMDZ[c]	TT_P0005		Cofactor and Prosthetic Group Biosynthesis	2.4.2.21
R455	2,5-Diamino-6-hydroxy-4-(5-phosphoribosylamino)-pyrimidine 2-aminohydrolase	H2O[c] + H[c] + DA_PRIBSA_PYMDN[c] -> NH4[c] + AP_RIB_URA[c]	TTC0699		Cofactor and Prosthetic Group Biosynthesis	3.5.4.26
R456	5-amino-6-(D-ribitylamino)uracil butanedionetransferase	DHY_BUTNPi[c] + 5AM_RIBAM_URA[c] -> Pi[c] + 2 H2O[c] + DM_DR_LUM[c]	TTC1647		Cofactor and Prosthetic Group Biosynthesis	2.5.1.78
R457	O-Phospho-4-hydroxy-L-threonine phospho-lyase (adding water)	H2O[c] + OPHY_THR[c] -> Pi[c] + HY_THR[c]	TTC0117		Cofactor and Prosthetic Group Biosynthesis	4.2.3.1
R458	Nicotinate D-ribonucleotide:diphosphate phosphoribosyltransferase	H[c] + PRPP[c] + NIA[c] -> PPi[c] + NC_D_RNUC[c]	TTC0252		Cofactor and Prosthetic Group Biosynthesis	2.4.2.11
R459	N-Ribosylnicotinamide:orthophosphate ribosyltransferase	Pi[c] + RIBS_NCTA[c] <=> R1P[c] + NAMD[c]	(TTC0194 or TTC1070)		Cofactor and Prosthetic Group Biosynthesis	2.4.2.1
R460	Nicotinate D-ribonucleoside:orthophosphate ribosyltransferase	Pi[c] + NICRIB[c] <=> H[c] + R1P[c] + NIA[c]	(TTC0194 or TTC1070)		Cofactor and Prosthetic Group Biosynthesis	2.4.2.1
R461	Nicotinamide ribonucleotide phosphohydrolase	H2O[c] + NMN[c] -> Pi[c] + RIBS_NCTA[c]	(TTC0964 or TTC1625 or TT_P0028)		Cofactor and Prosthetic Group Biosynthesis	3.1.3.5
R462	Nicotinate-nucleotide:pyrophosphate phosphoribosyltransferase (carboxylating)	2 H[c] + PRPP[c] + QA[c] -> PPi[c] + CO2[c] + NC_D_RNUC[c]	TTC0621		Cofactor and Prosthetic Group Biosynthesis	2.4.2.19
R463	ATP:nicotinamide-nucleotide adenylyltransferase	ATP[c] + H[c] + NMN[c] -> NAD[c] + PPi[c]	TTC1421		Cofactor and Prosthetic Group Biosynthesis	2.7.7.18
R464	deamido-NAD+:ammonia ligase (AMP-forming)	ATP[c] + NH4[c] + DA_NAD[c] -> NAD[c] + PPi[c] + H[c] + AMP[c]	TTC1538		Cofactor and Prosthetic Group Biosynthesis	6.3.1.5
R465	NADPH:NAD+ oxidoreductase	NAD[c] + NADPH[c] -> NADP[c] + NADH[c]	(TTC1778 and (TTC1779 or TTC1780))		Oxidative Phosphorylation	1.6.1.1 and 1.6.1.2
R466	L-aspartate:oxygen oxidoreductase	L_ASP[c] + O2[c] -> H[c] + H2O2[c] + IMASP[c]	TTC0619		Cofactor and Prosthetic Group Biosynthesis	1.4.3.16
R467	glycerone phosphate:iminosuccinate alkyltransferase (cyclizing)	DHAP[c] + IMASP[c] -> Pi[c] + 2 H2O[c] + QA[c]	TTC0620		Cofactor and Prosthetic Group Biosynthesis	2.5.1.72
R468	Nicotinate D-ribonucleotide phosphohydrolase	H2O[c] + NC_D_RNUC[c] -> Pi[c] + NICRIB[c]	(TTC0964 or TTC1625 or TT_P0028)		Cofactor and Prosthetic Group Biosynthesis	3.1.3.5
R469	ATP:nicotinamide-nucleotide adenylyltransferase	ATP[c] + H[c] + NC_D_RNUC[c] <=> PPi[c] + DA_NAD[c]	TTC1421		Cofactor and Prosthetic Group Biosynthesis	2.7.7.18
R470	6-Carboxyhyxanoate:CoA ligase (AMP-forming)	ATP[c] + CoA[c] + PIM[c] <=> PPi[c] + AMP[c] + PIMCoA[c]	TTC1711		Cofactor and Prosthetic Group Biosynthesis	6.2.1.14
R471	dethiobiotin:sulfur sulfurtransferase	2 SAM[c] + DTBTN[c] + S[c] -> 2 L_MET[c] + H[c] + BTN[c] + 2 dADNS[c]	TTC0242		Cofactor and Prosthetic Group Biosynthesis	2.8.1.6
R472	biotin:CoA ligase (AMP-forming)	ATP[c] + BTN[c] -> PPi[c] + BTN_AMP[c]	TTC1761		Cofactor and Prosthetic Group Biosynthesis	6.3.4.15
R473	Biotinyl-5'-AMP:apo-[carboxylase] ligase (AMP-forming)	BTN_AMP[c] + APCARB[c] -> AMP[c] + HCARB[c]	TTC1761		Cofactor and Prosthetic Group Biosynthesis	6.3.4.15
R474	octanoyl-[acp]:sulfur sulfurtransferase	2 SAM[c] + OCT_ACP[c] + 2 S[c] -> 2 L_MET[c] + 2 dADNS[c] + LP_ACP[c]	TTC1747		Lipoic acid metabolism	2.8.1.8
R475	protein N6-(octanoyl)lysine:sulfur sulfurtransferase	2 SAM[c] + 2 S[c] + PN6_OCTLYS[c] -> 2 L_MET[c] + 2 dADNS[c] + PN6_LPLYS[c]	TTC1747		Lipoic acid metabolism	2.8.1.8
R476	octanoyl-[acp]:protein N6-octanoyltransferase	OCT_ACP[c] + APPRO[c] -> ACP[c] + PN6_OCTLYS[c]	TTC1746		Lipoic acid metabolism	2.3.1.181
R477	lipoyl-[acp]:protein N6-lipoyltransferase	LP_ACP[c] + APPRO[c] -> ACP[c] + PN6_LPLYS[c]	TTC1746		Lipoic acid metabolism	2.3.1.181
R478	2,3-Dihydroxy-3-methylbutanoate:NADP+ oxidoreductase (isomerizing)	H[c] + NADPH[c] + S_ACLAC[c] <=> NADP[c] + DHY_MBUTNA[c]	TTC0850		Cofactor and Prosthetic Group Biosynthesis	1.1.1.86
R479	2,3-Dihydroxy-3-methylbutanoate hydro-lyase	DHY_MBUTNA[c] -> H2O[c] + 2K3M_BUT[c]	TTC0871		Cofactor and Prosthetic Group Biosynthesis	4.2.1.9
R480	5,10-Methylenetetrahydrofolate:3-methyl-2-oxobutanoate hydroxymethyltransferase	H2O[c] + 5_10_MNTHF[c] + 2K3M_BUT[c] -> THF[c] + DHY_PAN[c]	TTC0039		Cofactor and Prosthetic Group Biosynthesis	2.1.2.11
R481	ATP:pantothenate 4'-phosphotransferase	ATP[c] + PANTO[c] -> ADP[c] + H[c] + PPANT[c]	TTC1008		Cofactor and Prosthetic Group Biosynthesis	2.7.1.33
R482	(R)-4'-Phosphopantothenate:L-cysteine ligase	L_CYS[c] + CTP[c] + PPANT[c] -> PPi[c] + H[c] + CMP[c] + PPANTN_CYS[c]	TTC1195		Cofactor and Prosthetic Group Biosynthesis	6.3.2.5
R483	N-[(R)-4'-Phosphopantothenoyl]-L-cysteine carboxy-lyase	H[c] + PPANTN_CYS[c] -> CO2[c] + PANTE4Pi[c]	TTC1195		Cofactor and Prosthetic Group Biosynthesis	4.1.1.36
R484	ATP:pantetheine-4'-phosphate adenylyltransferase	ATP[c] + H[c] + PANTE4Pi[c] -> PPi[c] + DPCoA[c]	TTC0560		Cofactor and Prosthetic Group Biosynthesis	2.7.7.3
R485	ATP:dephospho-CoA 3'-phosphotransferase	ATP[c] + DPCoA[c] -> CoA[c] + ADP[c] + H[c]	TTC0557		Cofactor and Prosthetic Group Biosynthesis	2.7.1.24
R486	GTP 8,9-hydrolase	GTP[c] + H2O[c] -> FAPYRM_NTP[c]	TTC1517		Cofactor and Prosthetic Group Biosynthesis	3.5.4.16
R487	formamidopyrimidine nucleoside triphosphate amidohydrolase	H2O[c] + FAPYRM_NTP[c] -> FOR[c] + DAPYRM_NTP[c]	TTC1517		Cofactor and Prosthetic Group Biosynthesis	3.5.4.16
R488	2,5-Diaminopyrimidine nucleoside triphosphate mutase	DAPYRM_NTP[c] -> DA_TPiTHY_OPENTAOPYRM[c]	TTC1517		Cofactor and Prosthetic Group Biosynthesis	3.5.4.16
R489	2-Amino-4-hydroxy-6-(erythro-1,2,3-trihydroxypropyl) dihydropteridine triphosphate hydrolase	DA_TPiTHY_OPENTAOPYRM[c] -> H2O[c] + AHYRY_THYPROP_DHYPTRN_TPi[c]	TTC1517		Cofactor and Prosthetic Group Biosynthesis	3.5.4.16
R490	2-Amino-4-hydroxy-6-(erythro-1,2,3-trihydroxypropyl) dihydropteridine triphosphate phosphohydrolase (alkaline optimum)	3 H2O[c] + AHYRY_THYPROP_DHYPTRN_TPi[c] -> 3 Pi[c] + 2 H[c] + DHY_NPTRN[c]	TT_P0024		Cofactor and Prosthetic Group Biosynthesis	3.1.3.1
R491	2-amino-4-hydroxy-6-(D-erythro-1,2,3-trihydroxypropyl)-7,8-dihydropteridine glycolaldehyde-lyase	DHY_NPTRN[c] -> H[c] + GLYCALD[c] + AHY_HYM_DHYPTR[c]	TTC1796		Cofactor and Prosthetic Group Biosynthesis	4.1.2.25
R492	ATP:2-amino-4-hydroxy-6-hydroxymethyl-7,8-dihydropteridine 6'-pyrophosphotransferase	ATP[c] + AHY_HYM_DHYPTR[c] -> H[c] + AMP[c] + ADHY_DPOM_PTRDN[c]	TTC1387		Cofactor and Prosthetic Group Biosynthesis	2.7.6.3
R493	2-amino-4-hydroxy-6-hydroxymethyl-7,8-dihydropteridine-diphosphate:4-aminobenzoate 2-amino-4-hydroxydihydropteridine-6-methenyltransferase	ADHY_DPOM_PTRDN[c] + ABEE[c] -> PPi[c] + DHY_PTR[c]	TTC1795		Cofactor and Prosthetic Group Biosynthesis	2.5.1.15
R494	2-amino-4-hydroxy-6-hydroxymethyl-7,8-dihydropteridine:4-aminobenzoate 2-amino-4-hydroxydihydropteridine-6-methenyltransferase	AHY_HYM_DHYPTR[c] + ABEE[c] -> H2O[c] + DHY_PTR[c]	TTC1795		Cofactor and Prosthetic Group Biosynthesis	2.5.1.15
R495	Tetrahydrofolate:L-glutamate gamma-ligase (ADP-forming)	L_GLU[c] + ATP[c] + THF[c] <=> ADP[c] + Pi[c] + THF_GLUT[c]	(TTC0975 or TTC1640)		Cofactor and Prosthetic Group Biosynthesis	6.3.2.17
R496	7,8-dihydropteroate:L-glutamate ligase (ADP-forming)	L_GLU[c] + ATP[c] + DHY_PTR[c] -> ADP[c] + Pi[c] + H[c] + DHF[c]	(TTC0975 or TTC1640)		Cofactor and Prosthetic Group Biosynthesis	6.3.2.17
R497	1-Deoxy-D-xylulose-5-phosphate pyruvate-lyase (carboxylating)	H[c] + GAP[c] + PYR[c] -> CO2[c] + dXYLL5P[c]	TTC1614	dxs	Cofactor and Prosthetic Group Biosynthesis	2.2.1.7
R498	1-Deoxy-D-xylulose-5-phosphate isomeroreductase	H[c] + NADPH[c] + dXYLL5P[c] -> NADP[c] + MEROLPi[c]	TTC0504	dxr	Cofactor and Prosthetic Group Biosynthesis	1.1.1.267
R499	CTP: 2-C-Methyl-D-erythritol 4-phosphate cytidylyltransferase	CTP[c] + H[c] + MEROLPi[c] -> PPi[c] + CYTPPi_MEROL[c]	TTC1815	ispD	Cofactor and Prosthetic Group Biosynthesis	2.7.7.60
R500	ATP:4-(Cytidine 5'-diphospho)-2-C-methyl-D-erythritol 2-phosphotransferase	ATP[c] + CYTPPi_MEROL[c] -> ADP[c] + H[c] + PCYTPPi_MEROL[c]	TTC1816	ispE	Cofactor and Prosthetic Group Biosynthesis	2.7.1.148
R501	2-Phospho-4-(cytidine 5'-diphospho)-2-C-methyl-D-erythritol CMP-lyase (cyclizing)	PCYTPPi_MEROL[c] -> CMP[c] + MEROL_CYCPPi[c]	TTC1438	ispF	Cofactor and Prosthetic Group Biosynthesis	4.6.1.12
R502	(E)-4-hydroxy-3-methylbut-2-en-1-yl-diphosphate:oxidized ferredoxin oxidoreductase (hydrating)	H[c] + MEROL_CYCPPi[c] + 2 R_FRDX[c] -> H2O[c] + HY_MBUTEPPi[c] + 2 O_FRDX[c]	TTC1677	ispG	Cofactor and Prosthetic Group Biosynthesis	1.17.7.1
R503	isopentenyl-diphosphate:NAD(P)+ oxidoreductase	H[c] + NADPH[c] + HY_MBUTEPPi[c] -> NADP[c] + H2O[c] + IPEN_PPi[c]	TTC1983	ispH	Cofactor and Prosthetic Group Biosynthesis	1.17.1.2
R504	dimethyallyl diphosphate:NADP+ oxidoreductase	H[c] + NADPH[c] + HY_MBUTEPPi[c] -> NADP[c] + H2O[c] + DMAPP[c]	TTC1983	ispH	Cofactor and Prosthetic Group Biosynthesis	1.17.1.2
R505	isopentenyl-diphosphate:NAD+ oxidoreductase	H[c] + NADH[c] + HY_MBUTEPPi[c] -> NAD[c] + H2O[c] + IPEN_PPi[c]	TTC1983	ispH	Cofactor and Prosthetic Group Biosynthesis	1.17.1.2
R506	dimethyallyl diphosphate:NAD+ oxidoreductase	H[c] + NADH[c] + HY_MBUTEPPi[c] -> NAD[c] + H2O[c] + DMAPP[c]	TTC1983	ispH	Cofactor and Prosthetic Group Biosynthesis	1.17.1.2
R507	Z-farnesyl diphosphate synthase	IPEN_PPi[c] + GRN_PPi[c] -> PPi[c] + ct_FARPPi[c]	TTC1551		Cofactor and Prosthetic Group Biosynthesis	2.5.1.68
R508	Dimethylallyl-diphosphate:isopentenyl-diphosphate dimethylallyltranstransferase	IPEN_PPi[c] + DMAPP[c] -> PPi[c] + GRN_PPi[c]	TTC1986	ispA	Cofactor and Prosthetic Group Biosynthesis	2.5.1.1
R509	Isopentenyl-diphosphate delta3-delta2-isomerase	IPEN_PPi[c] <=> DMAPP[c]	(TT_P0067 or TTC0228)		Cofactor and Prosthetic Group Biosynthesis	5.3.3.2
R510	Geranyl-diphosphate:isopentenyl-diphosphate geranyltrans-transferase	IPEN_PPi[c] + GRN_PPi[c] -> PPi[c] + FAR_PPi[c]	TTC1986		Cofactor and Prosthetic Group Biosynthesis	2.5.1.10
R511	trans,trans-Farnesyl-diphosphate:isopentenyl-diphosphate farnesyltranstransferase	IPEN_PPi[c] + FAR_PPi[c] -> PPi[c] + GRN_GRNPPi[c]	TTC1986	ggpps	Cofactor and Prosthetic Group Biosynthesis	2.5.1.29
R512	carvone reductase	H[c] + CRVN[c] -> IDHY_CRVN[c]			Limonene and pinene degradation	1.3.99.25
R513	geranylgeranyl-diphosphate:geranylgeranyl-diphosphate geranylgeranyltransferase	2 GRN_GRNPPi[c] -> 2 PPi[c] + PHTEN[c]	TT_P0057	crtB	Carotenoid biosynthesis	2.5.1.32
R514	15-cis-phytoene:plastoquinone oxidoreductase	FAD[c] + PHTEN[c] -> FADH2[c] + PHFLN[c]	(TT_P0047 or TT_P0066)	crtI	Carotenoid biosynthesis	1.3.5.5
R515	15-cis-phytoene:acceptor oxidoreductase	FAD[c] + PHFLN[c] <=> FADH2[c] + zCARO[c]	TT_P0066	crtI	Carotenoid biosynthesis	1.3.99.28
R516	Neurosporene, hydrogen-donor:oxygen oxidoreductase	FADH2[c] + O2[c] + NRSPENE[c] -> LCPN[c] + 2 H2O[c] + FAD[c]	TT_P0066	crtI	Carotenoid biosynthesis	1.3.99.28
R517	zeta-Carotene, hydrogen-donor:oxygen oxidoreductase	FADH2[c] + zCARO[c] + O2[c] -> 2 H2O[c] + FAD[c] + NRSPENE[c]	TT_P0066	crtI	Carotenoid biosynthesis	1.3.99.28
R518	ethylnitronate:oxygen 2-oxidoreductase (nitrite-forming)	FMNH2[c] + O2[c] + ENITRN[c] -> H2O[c] + AALD[c] + FMN[c] + NO2[c]	TTC1901		Nitrogen metabolism	1.13.12.16
R519	Ammonia:ferredoxin oxidoreductase	7 H[c] + 6 R_FRDX[c] + NO2[c] <=> 2 H2O[c] + NH4[c] + 6 O_FRDX[c]	TTC0313		Nitrogen metabolism	1.7.7.1
R520	L-Glutamine amidohydrolase	L_GLN[c] + H2O[c] -> L_GLU[c] + NH4[c]	(TTC1104 or TTC0282 or (TTC0247 or TTC1706))		Glutamate Metabolism	1.4.1.13 or 6.3.5.4 or 6.3.5.5
R521	L-aspartate:L-glutamine amido-ligase (AMP-forming)	L_ASP[c] + L_GLN[c] + ATP[c] + H2O[c] <=> L_GLU[c] + L_ASN[c] + PPi[c] + H[c] + AMP[c]	TTC0282		Alanine and Aspartate Metabolism	6.3.5.4
R522	Sulfite:ferricytochrome-c oxidoreductase	H2O[c] + 2 CYT_C3[c] + SO3[c] -> 2 CYT_C2[c] + SO4[c]	(TTC1046 or TTC1650)		Sulfur metabolism	1.8.2.1
R523	adenosine 3',5'-bisphosphate,sulfite:oxidized-thioredoxin oxidoreductase (3'-phosphoadenosine-5'-phosphosulfate -forming)	R_TRED[c] + PAPS[c] -> 2 H[c] + O_TRED[c] + SO3[c] + PAP[c]	(TTC0310 or TTC0961)		Sulfur metabolism	1.8.4.8
R524	Cystathionine L-homocysteine-lyase (deaminating)	H2O[c] + CYSTHN[c] -> PYR[c] + NH4[c] + L_HCYS[c]	TTC1256		Sulfur metabolism	4.4.1.8
R525	5,10-methylenetetrahydromethanopterin:glycine hydroxymethyltransferase	L_SER[c] + H4MPT[c] -> L_GLY[c] + H2O[c] + METHMPTR[c]	TTC1160		Methane metabolism	2.1.2.1
R526	(R)-2-phospho-3-sulfolactate phosphohydrolase	H2O[c] + PSULFLAC[c] <=> Pi[c] + SULFLAC[c]	TTC1073		Methane metabolism	3.1.3.71
R527	Uroporphyrinogen I carboxy-lyase	UPPHYRGN_I[c] <=> 4 H[c] + 4 CO2[c] + CPPHYRGN_I[c]	TTC0232		Cofactor and Prosthetic Group Biosynthesis	4.1.1.37
R528	Uroporphyrinogen-III carboxy-lyase	4 H[c] + UPPHYRGN_III[c] -> 4 CO2[c] + CPPPHYRGN[c]	TTC0232		Cofactor and Prosthetic Group Biosynthesis	4.1.1.37
R529	5-aminolevulinate hydro-lyase (adding 5-aminolevulinate and cyclizing	2 ALEVU[c] -> 2 H2O[c] + H[c] + PPBLGN[c]	TTC1234		Cofactor and Prosthetic Group Biosynthesis	4.2.1.24
R530	porphobilinogen:(4-[2-carboxyethyl]-3-[carboxymethyl]pyrrol-2-yl)methyltransferase (hydrolysing)	H2O[c] + 4 PPBLGN[c] -> 4 NH4[c] + HY_MBILN[c]	TTC1638		Cofactor and Prosthetic Group Biosynthesis	2.5.1.61
R531	Hydroxymethylbilane hydro-lyase(cyclizing)	HY_MBILN[c] -> H2O[c] + UPPHYRGN_III[c]	(TTC0312 or TTC1143)		Cofactor and Prosthetic Group Biosynthesis	4.2.1.75
R532	coproporphyrinogen-III:S-adenosyl-L-methionine oxidoreductase(decarboxylating)	2 SAM[c] + CPPPHYRGN[c] -> 2 L_MET[c] + 2 CO2[c] + 2 dADNS[c] + PPPHYRGN[c]	TTC0123		Cofactor and Prosthetic Group Biosynthesis	1.3.99.22
R533	protoporphyrinogen-IX:oxygen oxidoreductase	3 O2[c] + PPPHYRGN[c] -> 3 H2O2[c] + PPPHYR[c]	TTC0230		Cofactor and Prosthetic Group Biosynthesis	1.3.3.4
R534	protoheme ferro-lyase (protoporphyrin-forming)	PPPHYR[c] + Fe2[c] -> 2 H[c] + HEME[c]	TTC0231		Cofactor and Prosthetic Group Biosynthesis	4.99.1.1
R535	(S)-4-Amino-5-oxopentanoate 4,5-aminomutase	GLU_SA[c] <=> ALEVU[c]	TTC0564		Cofactor and Prosthetic Group Biosynthesis	5.4.3.8
R536	S-adenosyl-L-methionine:uroporphyrin-III C-methyltransferase	2 SAM[c] + UPPHYRGN_III[c] -> H[c] + 2 SAHC[c] + PRCRN[c]	(TTC0308 or TT_P0017)		Cofactor and Prosthetic Group Biosynthesis	2.1.1.107
R537	Magnesium-protoporphyrin IX chelatase	ATP[c] + H2O[c] + PPPHYR[c] + Mg[c] -> ADP[c] + Pi[c] + 3 H[c] + Mg_PPPHYR[c]	TTC0268		Cofactor and Prosthetic Group Biosynthesis	6.6.1.1
R538	protoheme IX farnesyltransferase	H2O[c] + FAR_PPi[c] + HEME[c] -> PPi[c] + HEMO[c]			Cofactor and Prosthetic Group Biosynthesis	2.5.1.-
R539	S-Adenosyl-L-methionine:uroporphyrin-III C-methyltransferase	Fe2[c] + SRHYCLR[c] -> 3 H[c] + SHEME[c]	TTC0311		Cofactor and Prosthetic Group Biosynthesis	4.99.1.4
R540	S-Adenosyl-L-methionine:uroporphyrin-III C-methyltransferase	NAD[c] + PRCRN[c] -> H[c] + NADH[c] + SRHYCLR[c]	TTC0311		Cofactor and Prosthetic Group Biosynthesis	1.3.1.76
R541	S-adenosyl-L-methionine:precorrin-4 C20-methyltransferase	SAM[c] + PRCRN[c] -> H[c] + SAHC[c] + PRCRN3A[c]	TT_P0011		Cofactor and Prosthetic Group Biosynthesis	2.1.1.130
R542	S-adenosyl-L-methionine:cobalt-factor-II C20-methyltransferase	SAM[c] + CoSRHYCLR[c] -> SAHC[c] + CoFIII[c]	TT_P0011		Cofactor and Prosthetic Group Biosynthesis	2.1.1.151
R543	precorrin-3B C17-methyltransferase	H[c] + SAM[c] + CoPRCRN3[c] -> SAHC[c] + CoPRCRN4[c]	TT_P0013		Cofactor and Prosthetic Group Biosynthesis	2.1.1.131
R544	S-adenosyl-L-methionine:precorrin-3B C17-methyltransferase	SAM[c] + PRCRN3B[c] -> 2 H[c] + SAHC[c] + PRCRN4[c]	TT_P0013		Cofactor and Prosthetic Group Biosynthesis	2.1.1.131
R545	S-adenosyl-L-methionine:precorrin-4 C11 methyltransferase	SAM[c] + PRCRN4[c] -> H[c] + SAHC[c] + PRCRN5[c]	TT_P0012		Cofactor and Prosthetic Group Biosynthesis	2.1.1.133
R546	cobalt-precorrin-4 methyltransferase	SAM[c] + CoPRCRN4[c] -> SAHC[c] + CoPRCRN5A[c]	TT_P0012		Cofactor and Prosthetic Group Biosynthesis	2.1.1.133
R547	S-Adenosyl-L-methionine:1-precorrin-6Y C5,15-methyltransferase (C-12-decarboxylating)	2 SAM[c] + PRCRN6B[c] -> 2 H[c] + CO2[c] + 2 SAHC[c] + PRCRN8X[c]	TT_P0010		Cofactor and Prosthetic Group Biosynthesis	2.1.1.132
R548	precorrin-8X methylmutase	PRCRN8X[c] -> HOBYRNA[c]	TT_P0009		Cofactor and Prosthetic Group Biosynthesis	5.4.1.2
R549	precorrin-8X methylmutase	CoPRCRN8[c] -> CBRYNA[c]	TT_P0009		Cofactor and Prosthetic Group Biosynthesis	5.4.1.2
R550	cobyrinic acid A,C-diamide synthase	2 L_GLN[c] + 2 ATP[c] + 2 H2O[c] + HOBYRNA[c] -> 2 L_GLU[c] + 2 ADP[c] + 2 Pi[c] + 2 H[c] + HOBYRNDA[c]	TT_P0001		Cofactor and Prosthetic Group Biosynthesis	6.3.5.9
R551	cobyrinate:L-glutamine amido-ligase (ADP-forming)	2 L_GLN[c] + 2 ATP[c] + 2 H2O[c] + CBRYNA[c] -> 2 L_GLU[c] + 2 ADP[c] + 2 Pi[c] + 3 H[c] + Co2ABYRDA[c]	TT_P0001		Cofactor and Prosthetic Group Biosynthesis	6.3.5.11
R552	adenosylcobyric acid synthase (glutamine-hydrolysing)	4 L_GLN[c] + 4 ATP[c] + 4 H2O[c] + ADNS_CABYRDA[c] -> 4 L_GLU[c] + 4 ADP[c] + 4 Pi[c] + 4 H[c] + ADNS_CABYRHA[c]	TT_P0023		Cofactor and Prosthetic Group Biosynthesis	6.3.5.10
R553	Cobalt synthesis	HOBYRNDA[c] + H2O[c] + ATP[c] + CO(II)[c] -> Pi[c] + ADP[c] + 3 H[c] + Co2ABYRDA[c]			Cofactor and Prosthetic Group Biosynthesis	6.6.1.2
R554	ATP:cob(I)yrinic acid-a,c-diamide Cobeta-adenosyltransferase	ATP[c] + CABYRDA[c] -> TPi[c] + ADNS_CABYRDA[c]	TT_P0002		Cofactor and Prosthetic Group Biosynthesis	2.5.1.17
R555	ATP:cobinamide Cobeta-adenosyltransferase	ATP[c] + H[c] + CBAMD[c] <=> TPi[c] + ADNS_CBNA[c]	TT_P0002		Cofactor and Prosthetic Group Biosynthesis	2.5.1.17
R556	adenosylcobyric acid:(R)-1-aminopropan-2-yl phosphate ligase	ATP[c] + ADNS_CABYRHA[c] + APRNPi[c] -> ADP[c] + Pi[c] + ADNS_CBNAPi[c]	TT_P0019		Cofactor and Prosthetic Group Biosynthesis	6.3.1.10
R557	cobalamin [5'-phosphate] synthase	ADNS_CBNA_GDP[c] + ARIBZ[c] -> H[c] + GMP[c] + CBMCo[c]	TT_P0004		Cofactor and Prosthetic Group Biosynthesis	2.7.8.26
R558	citrullinase	H2O[c] + H[c] + CTRLN[c] -> ORT[c] + CO2[c] + NH4[c]			Arginine and Proline Metabolism	3.5.1.20
R560	prephenate dehydratase	H[c] + PPHA[c] -> H2O[c] + CO2[c] + PPYR[c]		pheA		4.2.1.51
R561	3-isopropylmalate dehydrogenase; beta-isopropylmalic enzyme; beta-isopropylmalate dehydrogenase; threo-Ds-3-isopropylmalate dehydrogenase; 3-carboxy-2-hydroxy-4-methylpentanoate:NAD+ oxidoreductase	H[c] + IPROP_OSUCC[c] -> CO2[c] + 4M_2OPENTN[c]	TTC0867	leuB	Valine, Leucine, and Isoleucine Metabolism	1.1.1.85
R562	prephenate dehydrogenase (NADP+)	NADP[c] + PPHA[c] <=> H[c] + CO2[c] + NADPH[c] + HYPh_PYR[c]	TTC0447	tyrA	Tyrosine, Tryptophan, and Phenylalanine Metabolism	1.3.1.13
R563	N2-acetyl-alpha-aminoadipate semialdehyde transaminase	L_GLU[c] + AC_AADP_SA[c] -> AKG[c] + N2AC_L_LYS[c]	TTC1393	lysJ	Threonine and Lysine Metabolism	2.6.1.-
R564	alpha-aminoadipate acetyltransferase	ACoA[c] + AADP[c] <=> CoA[c] + H[c] + AC_AADP[c]	TTC1543	lysX	Threonine and Lysine Metabolism	6.3.2.-
R565	methanogen homoaconitase	HCIT[c] -> H2O[c] + HICTR[c]	(TTC1546 and TTC1547)	lysTU	Threonine and Lysine Metabolism	4.2.1.114
R566	CDP-diacylglycerol-serine O-phosphatidyltransferase	L_SER[c] + CDP_DAG[c] -> H[c] + CMP[c] + PPTD_SER[c]	TTC0824		Membrane Lipid Metabolism	2.7.8.8
R567	sulfite reductase (NADPH2)	5 H[c] + 3 NADPH[c] + SO3[c] -> 3 NADP[c] + 3 H2O[c] + H2S[c]	TTC0961		Cysteine and methionine metabolism	1.8.2.2
R568		H2S[c] + 2 O2[c] -> 2 H[c] + SO4[c]			Inorganic Ion Transport and Metabolism
R569	catalase	2 H2O2[c] -> 2 H2O[c] + O2[c]	TTC1872		Unassigned
R570	cytochrome c oxidase	6 H[c] + 4 CYT_C2[c] + O2[c] -> 2 H2O[c] + 6 H[e] + 4 CYT_C3[c]	(TTC0769 and TTC0770 and TTC1671 and TTC1672)	cba	Oxidative Phosphorylation	1.9.3.1
R571	trehalase	H2O[c] + TRE[c] -> 2 D_GLC[c]	TTC0614	treA	Alternate Carbon Metabolism	3.2.1.28
R572	trehalose-6-phosphate hydrolase	H2O[c] + TRE6P[c] -> D_GLC[c] + G6P[c]	TTC0107	treC	Alternate Carbon Metabolism	3.2.1.93
R573	trehalose-6-phosphate phosphatase	H2O[c] + TRE6P[c] -> Pi[c] + TRE[c]		otsB	Alternate Carbon Metabolism	3.1.3.12
R574	ATP synthase	ADP[c] + Pi[c] + 4 H[e] <=> ATP[c] + H2O[c] + 3 H[c]	(TTC0905 and TTC0906 and TTC0907 and TTC0908 and TTC0909 and TTC0910 and TTC0911 and TTC0912)		Oxidative Phosphorylation	3.6.3.14
R575	2-methylpropanoyl-CoA:enzyme N6-(dihydrolipoyl)lysine S-(2-methylpropanoyl)transferase	CoA[c] + DHYLPL_MPROP_MPROP_DHLPL[c] -> 2M_PROCoA[c] + ENZNE_DHYLPL[c]	TTC1757	vorB	Valine, Leucine, and Isoleucine Metabolism	2.3.1.168
R576	(S)-2-methylbutanoyl-CoA:enzyme N6-(dihydrolipoyl)lysine S-(2-methylbutanoyl)transferase	CoA[c] + DHYLPL_MPROP_2MBUT_DHLPL[c] -> MBUTNCoA[c] + ENZNE_DHYLPL[c]	TTC1757	vorB	Valine, Leucine, and Isoleucine Metabolism	2.3.1.168
R577	3-methylbutanoyl-CoA:enzyme N6-(dihydrolipoyl)lysine S-(3-methylbutanoyl)transferase	CoA[c] + DHYLPL_MPROP_3MBUT_DHLPL[c] -> ENZNE_DHYLPL[c] + IVCoA[c]	TTC1757	vorB	Valine, Leucine, and Isoleucine Metabolism	2.3.1.168
R578	dihydrolipoyl dehydrogenase	ENZNE_DHYLPL[c] + NAD[c] <=> ENZN6_LPL[c] + NADH[c] + H[c]	(TTC1700 or TTC1753)	lpdA	Valine, Leucine, and Isoleucine Metabolism	1.8.1.4
R579	3-methylbutanoyl-CoA:electron-transfer flavoprotein 2,3-oxidoreductase	FAD[c] + IVCoA[c] <=> FADH2[c] + MCROCoA[c]	(TTC0238 or TTC0536 or TTC779 or TTC1552 or TTC1575 or TT_P0074)	atp	Valine, Leucine, and Isoleucine Metabolism	1.3.8.7
R580	3-Methylcrotonoyl-CoA:carbon-dioxide ligase (ADP-forming)	ATP[c] + HCO3[c] + MCROCoA[c] -> ADP[c] + Pi[c] + 3MGLUTNCoA[c]	TTC1192	mccc1	Valine, Leucine, and Isoleucine Metabolism	6.4.1.4
R581	(S)-3-Hydroxy-3-methylglutaryl-CoA hydro-lyase (trans-3-methylglutaconyl-CoA-forming)	H2O[c] + 3MGLUTNCoA[c] -> HYM_GLUTRCoA[c]	TTC0182		Valine, Leucine, and Isoleucine Metabolism	4.2.1.18
R582	succinyl-CoA:acetoacetate CoA-transferase	SUCCoA[c] + AAC[c] <=> SUCC[c] + ACACoA[c]			Citric Acid Cycle	2.8.3.5
R583	(S)-3-Hydroxyisobutyryl-CoA hydrolase	H2O[c] + HYIBUTRCoA[c] <=> CoA[c] + HYIBUTRA[c]			Valine, Leucine, and Isoleucine Metabolism	3.1.2.4
R584	(2S,3S)-3-hydroxy-2-methylbutanoyl-CoA:NAD+ oxidoreductase	NAD[c] + HY_MBUTRCoA[c] -> H[c] + NADH[c] + MAACCoA[c]	TTC0534		Valine, Leucine, and Isoleucine Metabolism	1.1.1.35
R585	Methylmalonyl-CoA epimerase	R_MMALCoA[c] <=> MMALCoA[c]	TTC0024		Valine, Leucine, and Isoleucine Metabolism	5.1.99.1
R586	biotin carboxyl carrier protein of acetyl-CoA carboxylase, acetyl-CoA carboxylase carboxyltransferase subunit alpha, acetyl-coenzyme A carboxylase carboxyl transferase subunit beta	ATP[c] + ACoA[c] + HCO3[c] -> ADP[c] + Pi[c] + H[c] + MALCoA[c]	(TTC1408 and TTC1409)		Membrane Lipid Metabolism	6.4.1.2
R587	phosphoribosylglycinamide formyltransferase	GAR[c] + 10F_THF[c] <=> H[c] + FGAR[c] + THF[c]	TTC0459		Nucleotide Salvage Pathway	2.1.2.2
R589	succinate dehydrogenase membrane anchor subunit	SUCC[c] + MQ[c] <=> FUM[c] + MQL[c]	TTC1089, TTC1090, TTC 1091, TTC1092		Oxidative Phosphorylation	1.3.5.1
R590	formate C-acetyltransferase	CoA[c] + PYR[c] -> ACoA[c] + FOR[c]			Pyruvate Metabolism	2.3.1.54
R591	protoporphyrinogen IX dehydrogenase (menaquinone)	3 MQ[c] + PPPHYRGN[c] -> PPPHYR[c] + 3 MQL[c]			Cofactor and Prosthetic Group Biosynthesis	1.3.5.3
R592	L-glutamate 5-semialdehyde dehydratase (spontaneous)	GLUT_SA[c] <=> H2O[c] + H[c] + PYRR5CARB[c]			Arginine and Proline Metabolism	spontaneous
R593	serine O-acetyltransferase	L_SER[c] + ACoA[c] -> CoA[c] + OAC_SER[c]	TTC1875	sat1	Cysteine and methionine metabolism	2.3.1.30
R594	pyruvate dehydrogenase E1 component beta subunit	NAD[c] + CoA[c] + PYR[c] -> NADH[c] + CO2[c] + ACoA[c]	(TTC0568 and TTC1801 and TTC1802 and TTC1754 and TTC1753 and TTC1700)		Glycolysis/Gluconeogenesis	1.2.1.-
R595	acetaldehyde dehydrogenase	NAD[c] + CoA[c] + AALD[c] <=> H[c] + NADH[c] + ACoA[c]	TTC0604		Pyruvate Metabolism	1.2.1.10
R596	pyrimidine phosphatase	H2O[c] + APRIBTA_URA[c] -> Pi[c] + 5AM_RIBAM_URA[c]			Cofactor and Prosthetic Group Biosynthesis	3.6.1.-
R597	riboflavin synthase subunit alpha	2 DM_DR_LUM[c] -> RBFLV[c] + 5AM_RIBAM_URA[c]	TTC0698		Cofactor and Prosthetic Group Biosynthesis	2.5.1.9
R599	NADPH quinone reductase	H[c] + NADPH[c] + MQ[c] -> NADP[c] + MQL[c]			Oxidative Phosphorylation	1.6.5.10
R600	2-dehydropantoate 2-reductase	H[c] + NADPH[c] + DHY_PAN[c] -> NADP[c] + PANTA[c]			Cofactor and Prosthetic Group Biosynthesis	1.1.1.169
R601	adenine phosphoribosyltransferase	PRPP[c] + ADN[c] -> PPi[c] + AMP[c]	(TTC1249 or TTC1250)		Nucleotide Salvage Pathway	2.4.2.7
R602	cobalamin [5'-phosphate] synthase	H[c] + PRIBS_DMBENZ_IMDZ[c] + ADNS_CBNA_GDP[c] -> GMP[c] + CBMCo[c]	TT_P0004		Nucleotide Salvage Pathway	2.7.8.26
R603	GMP synthase	L_GLN[c] + ATP[c] + H2O[c] + XMP[c] -> L_GLU[c] + PPi[c] + 2 H[c] + AMP[c] + GMP[c]	(TTC0355 or TTC1187)		Nucleotide Salvage Pathway	6.3.5.2
R604		L_GLN[c] + ATP[c] + H2O[c] + XMP[c] -> L_GLU[c] + L_ASN[c] + PPi[c] + H[c] + AMP[c]			Nucleotide Salvage Pathway
R605	GTP cyclohydrolase I	GTP[c] + H2O[c] -> H[c] + FOR[c] + AHYRY_THYPROP_DHYPTRN_TPi[c]	TTC1517		Nucleotide Salvage Pathway	3.5.4.16
R606	mannose-1-phosphate guanylyltransferase	GTP[c] + H[c] + MAN1P[c] -> PPi[c] + GDP_MAN[c]	TTC1388		Alternate Carbon Metabolism	2.7.7.13
R607	GTPase	GTP[c] + H2O[c] <=> Pi[c] + H[c] + GDP[c]	TTC1158		Nucleotide Salvage Pathway	3.6.5.-
R608	phosphoribosylaminoimidazole carboxylase	CO2[c] + AIR[c] -> 2 H[c] + CAIR[c]	(TTC0137 and TTC0138)		Nucleotide Salvage Pathway	4.1.1.21
R609	adenosylcobinamide-phosphate synthase	ATP[c] + ADNS_CABYRHA[c] + A_PROPOL[c] <=> ADP[c] + Pi[c] + H[c] + ADNS_CBNAPi[c]	TT_P0019		Cofactor and Prosthetic Group Biosynthesis	6.3.1.10
R610	2-keto-3-deoxy-gluconate kinase	ATP[c] + 2K3DO_GLCN[c] -> ADP[c] + H[c] + DHY_DOP_GLUCN[c]	TT_P0036		Alternate Carbon Metabolism	2.7.1.45
R611	2-phosphoglycerate kinase	ATP[c] + D_GLCT[c] -> ADP[c] + H[c] + 2PG[c]	TTC0121		Glycine and Serine Metabolism	2.7.1.165
R612	Propionate-CoA ligase	ATP[c] + CoA[c] + PROP[c] -> PPi[c] + AMP[c] + PRCoA[c]	TTC0884		Valine, Leucine, and Isoleucine Metabolism	6.2.1.17
R613	NH(3)-dependent NAD(+) synthetase	L_GLN[c] + ATP[c] + H2O[c] + DA_NAD[c] -> L_GLU[c] + NAD[c] + PPi[c] + H[c] + AMP[c]	TTC1538		Cofactor and Prosthetic Group Biosynthesis	6.3.5.1
R614	NAD+ kinase	ATP[c] + NAD[c] -> NADP[c] + ADP[c] + H[c]			Cofactor and Prosthetic Group Biosynthesis	2.7.1.23
R615	acid phosphatase	NADP[c] + H2O[c] -> NAD[c] + Pi[c]	TTC1252		Cofactor and Prosthetic Group Biosynthesis	3.1.3.2
R616	thymidine kinase	ATP[c] + THYMD[c] -> ADP[c] + H[c] + dTMP[c]			Nucleotide Salvage Pathway	2.7.1.21
R617	adenylyl-sulfate kinase	ATP[c] + APS[c] -> ADP[c] + H[c] + PAPS[c]	TTC0307		Cysteine and methionine metabolism	2.7.1.25
R618	urea carboxylase/allophanate hydrolase	ATP[c] + H2O[c] + CO2[c] + UREA[c] -> ADP[c] + Pi[c] + 2 H[c] + UREA_CARB[c]	TTC0624		Arginine and Proline Metabolism	6.3.4.6
R619	carbamate kinase	ADP[c] + H[c] + CARB_Pi[c] -> ATP[c] + CO2[c] + NH4[c]			Unassigned	2.7.2.2
R620	acetate kinase	ADP[c] + ACPi[c] -> ATP[c] + AC[c]	TTC0137		Pyruvate Metabolism	2.7.2.1
R621	phosphoenolpyruvate carboxylase	PEP[c] + HCO3[c] <=> Pi[c] + OAC[c]	TTC0260		Glycolysis/Gluconeogenesis	4.1.1.31
R622	dihydroorotate dehydrogenase (quinone)	MQ[c] + DHY_ORTA[c] -> MQL[c] + ORTA[c]	TTC0424		Nucleotide Salvage Pathway	1.3.5.2
R623	NAD+ diphosphatase	NAD[c] + H2O[c] -> 2 H[c] + AMP[c] + NMN[c]	TTC0964		Cofactor and Prosthetic Group Biosynthesis	3.6.1.22
R624	NMN nucleosidase	H2O[c] + NMN[c] -> H[c] + R5P[c] + NAMD[c]			Cofactor and Prosthetic Group Biosynthesis	3.2.2.14
R625	nicotinamidase	H2O[c] + NAMD[c] -> NH4[c] + NIA[c]	TTC1446		Cofactor and Prosthetic Group Biosynthesis	3.5.1.19
R626	nicotinamide-nucleotide amidase	H2O[c] + NMN[c] -> H[c] + NH4[c] + NC_D_RNUC[c]	TTC1468		Cofactor and Prosthetic Group Biosynthesis	3.5.1.42
R627	nicotinate-nucleotide adenylyltransferase	ATP[c] + H[c] + NC_D_RNUC[c] <=> PPi[c] + DA_NAD[c]	TTC1421		Cofactor and Prosthetic Group Biosynthesis	2.7.7.18
R628	NAD+ nucleosidase	NAD[c] + H2O[c] -> H[c] + ADP_RIB[c] + NAMD[c]			Cofactor and Prosthetic Group Biosynthesis	3.2.2.5
R629	thiosulfate sulfurtransferase	R_TRED[c] + TSFA[c] <=> H[c] + O_TRED[c] + H2S[c] + SO3[c]	(TTC0666 or TTC1258 or TTC0155)		Cofactor and Prosthetic Group Biosynthesis	2.8.1.-
R630	formate dehydrogenase	CO2[c] + NADPH[c] + H[c] <=> FOR[c] + NADP[c]	TT_P0138		Cofactor and Prosthetic Group Biosynthesis	1.2.1.43/1.2.1.2
R631	formate-tetrahydrofolate ligase	ATP[c] + THF[c] + FOR[c] -> ADP[c] + Pi[c] + FOLNA[c]	TTC1707		Cofactor and Prosthetic Group Biosynthesis	6.3.4.3
R632	dihydrofolate reductase	H[c] + NADPH[c] + DHF[c] -> NADP[c] + THF[c]			Cofactor and Prosthetic Group Biosynthesis	1.5.1.3
R633	2-oxoacid-ferredoxin oxidoreductase	CO2[c] + PRCoA[c] + R_FRDX[c] -> CoA[c] + AKB[c] + O_FRDX[c]	TTC1591		Cofactor and Prosthetic Group Biosynthesis	1.2.7.2
R634	methylenetetrahydrofolate reductase (ferredoxin)	2 H[c] + 5_10_MNTHF[c] + 2 R_FRDX[c] -> 5MTHF[c] + 2 O_FRDX[c]	TTC1656		Cofactor and Prosthetic Group Biosynthesis	1.5.7.1
R635	nitrilotriacetate monooxygenase component B, NADH-dependent flavin oxidoreductase	H[c] + NADH[c] + FMN[c] <=> NAD[c] + FMNH2[c]	(TTC0052 or TTC1829)		Cofactor and Prosthetic Group Biosynthesis	1.14.13.-
R636	thymidylate synthase	dUMP[c] + 5_10_MNTHF[c] <=> dTMP[c] + DHF[c]			Nucleotide Salvage Pathway	2.1.1.45
R637	uridine nucleosidase	H2O[c] + URD[c] -> D_RIB[c] + URA[c]			Nucleotide Salvage Pathway	3.2.2.3
R638	uridine phosphorylase	Pi[c] + URD[c] -> R1P[c] + URA[c]	TTC1070		Nucleotide Salvage Pathway	2.4.2.3
R639	cob(II)yrinic acid a,c-diamide reductase	FMNH2[c] + 2 Co2ABYRDA[c] -> 3 H[c] + FMN[c] + 2 CABYRDA[c]	TT_P0018		Cofactor and Prosthetic Group Biosynthesis	1.16.8.1
R640	adenosylcobinamide-phosphate guanylyltransferase	GTP[c] + H[c] + ADNS_CBNAPi[c] -> PPi[c] + ADNS_CBNA_GDP[c]	TT_P0023		Cofactor and Prosthetic Group Biosynthesis	2.7.7.62
R641	aminodeoxychorismate synthase	L_GLN[c] + CORM[c] -> L_GLU[c] + 4A4CORM[c]	TTC0355		Cofactor and Prosthetic Group Biosynthesis	2.6.1.85
R642	4-amino-4-deoxychorismate lyase	4A4CORM[c] -> H[c] + PYR[c] + ABEE[c]	TTC1477		Cofactor and Prosthetic Group Biosynthesis	4.1.3.38
R643	putative deoxyribonucleotide triphosphate pyrophosphatase	UTP[c] + H2O[c] -> Pi[c] + H[c] + UDP[c]	TTC1290		Nucleotide Salvage Pathway	3.6.1.15
R644	nucleoside-diphosphatase	H2O[c] + UDP[c] -> Pi[c] + H[c] + UMP[c]			Nucleotide Salvage Pathway	3.6.1.6
R645	apyrase	CTP[c] + 2 H2O[c] -> 2 Pi[c] + 2 H[c] + CMP[c]			Nucleotide Salvage Pathway	3.6.1.5
R646	putative deoxyribonucleotide triphosphate pyrophosphatase	CTP[c] + H2O[c] -> Pi[c] + H[c] + CDP[c]	TTC1290		Nucleotide Salvage Pathway	3.6.1.15
R647	nucleoside-diphosphatase	H2O[c] + CDP[c] -> Pi[c] + H[c] + CMP[c]			Nucleotide Salvage Pathway	3.6.1.6
R648	ornithine aminotransferase	ORT[c] + AKG[c] -> L_GLU[c] + GLU_SA[c]	TTC0553		Arginine and Proline Metabolism	2.6.1.13
R649	formate hydrogenlyase	FOR[c] -> 2 H[c] + CO2[c]			Pyruvate Metabolism
R650	phosphoserine aminotransferase	L_GLU[c] + 3POXPYR[c] -> AKG[c] + PPTD_SER[c]		serC	Glycine and Serine Metabolism	2.6.1.52
R651	3-phosphoserine phosphatase	H2O[c] + PPTD_SER[c] -> L_SER[c] + Pi[c]		serB	Glycine and Serine Metabolism	3.1.3.3
R652	valine-pyruvate aminotransferase	L_VAL[c] + PYR[c] -> L_ALA[c] + 2K3M_BUT[c]	TTC1960		Valine, Leucine, and Isoleucine Metabolism	2.6.1.66
R653	coproporphyrinogen oxidase	2 H[c] + O2[c] + CPPPHYRGN[c] -> 2 H2O[c] + 2 CO2[c] + PPPHYRGN[c]			Cofactor and Prosthetic Group Biosynthesis	1.3.3.3
R654	quinate/shikimate dehydrogenase	H[c] + NADH[c] + DHY_SHK[c] -> NAD[c] + SHK[c]	TTC0688	ydiB	Tyrosine, Tryptophan, and Phenylalanine Metabolism	1.1.1.282
R655	serine hydroxymethyltransferase	L_SER[c] + THF[c] -> L_GLY[c] + H2O[c] + METHF[c]	TTC1160		Glycine and Serine Metabolism	2.1.2.1
R656	serine-glyoxylate transaminase	L_SER[c] + GLOXT[c] -> L_GLY[c] + HY_PYR[c]		sgaA	Glycine and Serine Metabolism	2.6.1.45
R657	malate-CoA ligase	ATP[c] + CoA[c] + MAL[c] -> ADP[c] + Pi[c] + MALYCoA[c]			Glycine and Serine Metabolism	6.2.1.9
R658	malyl-CoA lyase	MALYCoA[c] -> ACoA[c] + GLOXT[c]			Glycine and Serine Metabolism	4.1.3.24
R659	acyl-CoA hydrolase	2 H2O[c] + ACoA[c] -> CoA[c] + 5 H[c] + GLOXT[c]	TTC1452		Glycine and Serine Metabolism	3.1.2.20
R660	malate dehydrogenase	NADP[c] + MAL[c] -> PYR[c] + CO2[c] + NADPH[c]	TTC0144		Anaplerotic Reactions	1.1.1.40
R661	fructose 1,6-bisphosphatase II	H2O[c] + FBP[c] -> Pi[c] + F6P[c]	TTC1081		Glycolysis/Gluconeogenesis	3.1.3.11
R662	glucose-1-phosphatase	H2O[c] + G1P[c] -> Pi[c] + D_GLC[c]		agp	Glycolysis/Gluconeogenesis	3.1.3.10
R663	phosphate acetyltransferase	Pi[c] + ACoA[c] -> CoA[c] + ACPi[c]		pta	Pyruvate Metabolism	2.3.1.8
R664	acetolactate synthase large subunit	H[c] + PYR[c] + AKB[c] -> CO2[c] + AC_HYBUTNA[c]	TTC0852	ilvB	Valine, Leucine, and Isoleucine Metabolism	2.2.1.6
R665	ketol-acid reductoisomerase	H[c] + NADPH[c] + AC_HYBUTNA[c] -> NADP[c] + DHY_MPENTA[c]	TTC0850	ilvC	Valine, Leucine, and Isoleucine Metabolism	1.1.1.86
R666	2-oxoglutarate ferredoxin oxidoreductase subunit beta	CoA[c] + AKG[c] + 2 O_FRDX[c] <=> CO2[c] + SUCCoA[c] + 2 R_FRDX[c]	TTC1592		Citric Acid Cycle	1.2.7.3
R667	fatty acid synthesis; lumped	16 H[c] + 11 NADPH[c] + 6 MALCoA[c] + MBUTNCoA[c] -> 7 CoA[c] + 11 NADP[c] + AI171[c] + 5 H2O[c] + 6 CO2[c]	((TTC0049 or TTC0045) and (TTC0045 or (TTC0049 or TTC0343)) and (TTC0047 or TTC0394) and TTC1463 and TTC0048)	FabF, FabG, FabI, FabZ	Membrane Lipid Metabolism	2.3.1.180 and (2.3.1.179 or 2.3.1.180) and 1.1.1.100 and 4.2.1.59
R668	fatty acid synthesis; lumped	14 H[c] + 10 NADPH[c] + 5 MALCoA[c] + MBUTNCoA[c] -> 6 CoA[c] + 10 NADP[c] + AI150[c] + 4 H2O[c] + 5 CO2[c]	((TTC0049 or TTC0045) and (TTC0045 or (TTC0049 or TTC0343)) and (TTC0047 or TTC0394) and TTC1463 and TTC0048)	FabF, FabG, FabI, FabZ	Membrane Lipid Metabolism	2.3.1.180 and (2.3.1.179 or 2.3.1.180) and 1.1.1.100 and 4.2.1.59
R669	fatty acid synthesis; lumped	14 H[c] + 10 NADPH[c] + 5 MALCoA[c] + IVCoA[c] -> 6 CoA[c] + 10 NADP[c] + I150[c] + 4 H2O[c] + 5 CO2[c]	((TTC0049 or TTC0045) and (TTC0045 or (TTC0049 or TTC0343)) and (TTC0047 or TTC0394) and TTC1463 and TTC0048)	FabF, FabG, FabI, FabZ	Membrane Lipid Metabolism	2.3.1.180 and (2.3.1.179 or 2.3.1.180) and 1.1.1.100 and 4.2.1.59
R670	fatty acid synthesis; lumped	17 H[c] + 12 NADPH[c] + 6 MALCoA[c] + 2M_PROCoA[c] -> 7 CoA[c] + 12 NADP[c] + I160[c] + 5 H2O[c] + 6 CO2[c]	((TTC0049 or TTC0045) and (TTC0045 or (TTC0049 or TTC0343)) and (TTC0047 or TTC0394) and TTC1463 and TTC0048)	FabF, FabG, FabI, FabZ	Membrane Lipid Metabolism	2.3.1.180 and (2.3.1.179 or 2.3.1.180) and 1.1.1.100 and 4.2.1.59
R671	fatty acid synthesis; lumped	16 H[c] + 12 NADPH[c] + 6 MALCoA[c] + IVCoA[c] -> 7 CoA[c] + 12 NADP[c] + I170[c] + 5 H2O[c] + 6 CO2[c]	((TTC0049 or TTC0045) and (TTC0045 or (TTC0049 or TTC0343)) and (TTC0047 or TTC0394) and TTC1463 and TTC0048)	FabF, FabG, FabI, FabZ	Membrane Lipid Metabolism	2.3.1.180 and (2.3.1.179 or 2.3.1.180) and 1.1.1.100 and 4.2.1.59
R672	fatty acid synthesis; lumped	12 H[c] + 8 NADPH[c] + 4 MALCoA[c] + IVCoA[c] -> 5 CoA[c] + 8 NADP[c] + I130[c] + 3 H2O[c] + 4 CO2[c]	((TTC0049 or TTC0045) and (TTC0045 or (TTC0049 or TTC0343)) and (TTC0047 or TTC0394) and TTC1463 and TTC0048)	FabF, FabG, FabI, FabZ	Membrane Lipid Metabolism	2.3.1.180 and (2.3.1.179 or 2.3.1.180) and 1.1.1.100 and 4.2.1.59
R673	fatty acid synthesis; lumped	10 H[c] + 6 NADPH[c] + 3 MALCoA[c] + IVCoA[c] -> 6 CoA[c] + 6 NADP[c] + I110[c] + 2 H2O[c] + 3 CO2[c]	((TTC0049 or TTC0045) and (TTC0045 or (TTC0049 or TTC0343)) and (TTC0047 or TTC0394) and TTC1463 and TTC0048)	FabF, FabG, FabI, FabZ	Membrane Lipid Metabolism	2.3.1.180 and (2.3.1.179 or 2.3.1.180) and 1.1.1.100 and 4.2.1.59
R674	fatty acid synthesis; lumped	20 H[c] + ACoA[c] + 14 NADPH[c] + 7 MALCoA[c] -> 8 CoA[c] + 14 NADP[c] + C160[c] + 6 H2O[c] + 7 CO2[c]	((TTC0049 or TTC0045) and (TTC0045 or (TTC0049 or TTC0343)) and (TTC0047 or TTC0394) and TTC1463 and TTC0048 and TTC1678)	FabF, FabG, FabI, FabZ	Membrane Lipid Metabolism	2.3.1.180 and (2.3.1.179 or 2.3.1.180) and 1.1.1.100 and 4.2.1.59
R675	fatty acid synthesis; lumped	21 H[c] + ACoA[c] + 15 NADPH[c] + 7 MALCoA[c] + O2[c] -> 8 CoA[c] + 15 NADP[c] + C161[c] + 6 H2O[c] + 7 CO2[c]	((TTC0049 or TTC0045) and (TTC0045 or (TTC0049 or TTC0343)) and (TTC0047 or TTC0394) and TTC1463 and (TTC0238 or TTC0536 or TTC779 or TTC1552 or TTC1575 or TT_P0074) and TTC0048 and TTC1678)	FabF, FabG, FabI, FabZ	Membrane Lipid Metabolism	2.3.1.180 and (2.3.1.179 or 2.3.1.180) and 1.1.1.100 and 4.2.1.59
R676	fatty acid oxidation; lumped	7 CoA[c] + 7 H2O[c] + C161CoA[c] + 7 NAD[c] + NADPH[c] + 7 O2[c] -> 8 ACoA[c] + 6 H[c] + 7 H2O2[c] + 7 NADH[c] + NADP[c]	((TTC0236 or TTC0342) and (TT_P0074 or TTC0238 or TTC0536) and (TTC0604 or TTC1697 or TTC1768) and (TTC0331 or TTC0534) and (TTC0623 or TTC0535))		Membrane Lipid Metabolism	1.3.8.- and 4.2.1.17 and 1.1.1.35 and 2.3.1.16
R677	fatty acid oxidation; lumped	7 CoA[c] + 7 H2O[c] + C161CoA[c] + 7 NAD[c] + 6 O2[c] -> 8 ACoA[c] + 7 H[c] + 6 H2O2[c] + 7 NADH[c]	((TTC0236 or TTC0342) and (TT_P0074 or TTC0238 or TTC0536) and (TTC0604 or TTC1697 or TTC1768) and (TTC0331 or TTC0534) and (TTC0623 or TTC0535))		Membrane Lipid Metabolism	1.3.8.- and 4.2.1.17 and 1.1.1.35 and 2.3.1.16
R678	fatty acid coA--ligase	ATP[c] + CoA[c] + AI171[c] <=> AMP[c] + AI171CoA[c] + PPi[c]	(TTC0079 or TTC1065 or TTC1099)		Membrane Lipid Metabolism	6.2.1.3
R679	fatty acid coA--ligase	ATP[c] + CoA[c] + AI150[c] <=> AMP[c] + AI150CoA[c] + PPi[c]	(TTC0079 or TTC1065 or TTC1099)		Membrane Lipid Metabolism	6.2.1.3
R680	fatty acid coA--ligase	ATP[c] + CoA[c] + I150[c] <=> AMP[c] + I150CoA[c] + PPi[c]	(TTC0079 or TTC1065 or TTC1099)		Membrane Lipid Metabolism	6.2.1.3
R681	fatty acid coA--ligase	ATP[c] + CoA[c] + I160[c] <=> AMP[c] + I160CoA[c] + PPi[c]	(TTC0079 or TTC1065 or TTC1099)		Membrane Lipid Metabolism	6.2.1.3
R682	fatty acid coA--ligase	ATP[c] + CoA[c] + I170[c] <=> AMP[c] + I170CoA[c] + PPi[c]	(TTC0079 or TTC1065 or TTC1099)		Membrane Lipid Metabolism	6.2.1.3
R683	fatty acid coA--ligase	ATP[c] + CoA[c] + C160[c] <=> AMP[c] + C160CoA[c] + PPi[c]	(TTC0079 or TTC1065 or TTC1099)		Membrane Lipid Metabolism	6.2.1.3
R684	fatty acid coA--ligase	ATP[c] + CoA[c] + C161[c] <=> AMP[c] + C161CoA[c] + PPi[c]	(TTC0079 or TTC1065 or TTC1099)		Membrane Lipid Metabolism	6.2.1.3
R685	lycopene epsilon-cyclase	LCPN[c] <=> gCARO[c]		crtY	Carotenoid biosynthesis	5.5.1.18
R686	lycopene beta-cyclase	gCARO[c] <=> bCARO[c]		crtY	Carotenoid biosynthesis	5.5.1.18
R687	UTP--glucose-1-phosphate uridylyltransferase	G1P[c] + UTP[c] + H[c] <=> UDP_GLU[c] + PPi[c]			Alternate Carbon Metabolism
R688	beta-carotene hydroxylase	H[c] + NADH[c] + O2[c] + bCARO[c] <=> NAD[c] + H2O[c] + CRTX[c]	TT_P0059	crtZ	Carotenoid biosynthesis
R689	beta-cryptoxanthin hydroxylase	H[c] + NADH[c] + O2[c] + CRTX[c] -> NAD[c] + ZXT[c] + H2O[c]	TT_P0059	crtZ	Carotenoid biosynthesis
R690	thermocryptoxanthin hydroxylase	H[c] + NADH[c] + O2[c] + tCRTX[c] -> NAD[c] + tZXT[c] + H2O[c]	TT_P0059	crtZ	Carotenoid biosynthesis
R691	beta-cryptoxanthin glucosyltransferase	CRTX[c] + UDP_GLU[c] -> bCRTX_GLU[c] + UDP[c] + H[c]	TT_P0062	crtQ	Carotenoid biosynthesis
R692	beta-cryptoxanthin acyltransferase (C11:0)	bCRTX_GLU[c] + 0.334 I150CoA[c] + 0.069 AI150CoA[c] + 0.047 I160CoA[c] + 0.014 C160CoA[c] + 0.0015 C161CoA[c] + 0.45 I170CoA[c] + 0.075 AI171CoA[c] -> tCRTX[c] + CoA[c]	TT_P0061	orf-AT	Carotenoid biosynthesis
R693	zeaxanthin glucosyltransferase	ZXT[c] + UDP_GLU[c] -> ZXT_GLU[c] + UDP[c] + H[c]	TT_P0062	crtQ	Carotenoid biosynthesis
R694	zeaxanthin acyltransferase (C13:0)	ZXT_GLU[c] + 0.334 I150CoA[c] + 0.069 AI150CoA[c] + 0.047 I160CoA[c] + 0.014 C160CoA[c] + 0.0015 C161CoA[c] + 0.45 I170CoA[c] + 0.075 AI171CoA[c] -> tZXT[c] + CoA[c]	TT_P0061	orf-AT	Carotenoid biosynthesis
R695	thermozeaxanthin glucosyltransferase	tZXT[c] + UDP_GLU[c] -> tZXT_GLU[c] + UDP[c] + H[c]	TT_P0062	crtQ	Carotenoid biosynthesis
R696	thermozeaxanthin acyltransferase (C13-C13)	tZXT_GLU[c] + 0.334 I150CoA[c] + 0.069 AI150CoA[c] + 0.047 I160CoA[c] + 0.014 C160CoA[c] + 0.0015 C161CoA[c] + 0.45 I170CoA[c] + 0.075 AI171CoA[c] -> tbZXT[c] + CoA[c]	TT_P0061	orf-AT	Carotenoid biosynthesis
R697	glucosamine-6-phosphate deaminase	H2O[c] + GLUSAP[c] -> F6P[c] + NH4[c]	TTC1074			3.5.99.6
R698	acetyl-CoA C-acetyltransferase	2 ACoA[c] -> CoA[c] + ACACoA[c]	(TTC0191 or TTC0330)		Butanoate metabolism	2.3.1.9
R699	(R)-3-Hydroxybutanoyl-CoA:NADP+ oxidoreductase	H[c] + NADPH[c] + ACACoA[c] <=> NADP[c] + RHY_BUTCoA[c]	TTC0898		Butanoate metabolism	1.1.1.157
R700	beta-ketothiolase	ACoA[c] + PRCoA[c] -> CoA[c] + KVCoA[c]	(TTC0191 or TTC0330 or TTC0525 or TTC0623)		Butanoate metabolism
R701	(R)-3-Hydroxybutanoyl-CoA:NADP+ oxidoreductase	3 H[c] + NADPH[c] + KVCoA[c] <=> NADP[c] + HVCoA[c]	TTC0898		Butanoate metabolism
R702	Acyltransferase	2 RHY_BUTCoA[c] -> 2 CoA[c] + PHB[c]			Butanoate metabolism	2.3.1.-
R703	Acyltransferase	2 HVCoA[c] -> CoA[c] + PHV[c]			Butanoate metabolism
R704	fatty acid synthesis; lumped	RHY_BUTCoA[c] + 2 ACoA[c] + 4 NADPH[c] + 4 H[c] <=> 4 NADP[c] + HY_OCTCoA[c] + 2 H2O[c] + 2 CoA[c]	((TTC0049 or TTC0045) and (TTC0045 or (TTC0049 or TTC0343)) and (TTC0047 or TTC0394) and TTC1463 and TTC0048 and TTC1678)		Butanoate metabolism
R705	Acyltransferase	2 HY_OCTCoA[c] -> 2 CoA[c] + PHO[c]			Butanoate metabolism
R706	fatty acid synthesis; lumped	HY_OCTCoA[c] + ACoA[c] + 2 NADPH[c] + 2 H[c] <=> 2 NADP[c] + HY_DECCoA[c] + H2O[c] + CoA[c]	((TTC0049 or TTC0045) and (TTC0045 or (TTC0049 or TTC0343)) and (TTC0047 or TTC0394) and TTC1463 and TTC0048 and TTC1678)		Butanoate metabolism
R707	Acyltransferase	2 HY_DECCoA[c] -> 2 CoA[c] + PHD[c]			Butanoate metabolism
R708	fatty acid synthesis; lumped	HY_DECCoA[c] + ACoA[c] + 2 NADPH[c] + 2 H[c] <=> 2 NADP[c] + HY_DODECCoA[c] + H2O[c] + CoA[c]	((TTC0049 or TTC0045) and (TTC0045 or (TTC0049 or TTC0343)) and (TTC0047 or TTC0394) and TTC1463 and TTC0048 and TTC1678)		Butanoate metabolism
R709	Acyltransferase	2 HY_DODECCoA[c] -> 2 CoA[c] + PHDD[c]			Butanoate metabolism
R710	gluconokinase	ATP[c] + GLCN[c] -> ADP[c] + H[c] + GLCN6P[c]			Pentose Phosphate Pathway	2.7.1.12
R711	gluconate 5-dehydrogenase (NAD+)	H[c] + NADH[c] + DHYGLCN[c] -> NAD[c] + GLCN[c]	TTC0235			1.1.1.69
R712	gluconate 5-dehydrogenase (NADP+)	H[c] + NADPH[c] + DHYGLCN[c] -> NADP[c] + GLCN[c]	TTC0235			1.1.1.69
R713	gluconolactonase	H2O[c] + GLC_LACN[c] -> H[c] + GLCN[c]			Pentose Phosphate Pathway	3.1.1.17
R714	phosphogluconate dehydratase	GLCN6P[c] -> H2O[c] + DHY_DOP_GLUCN[c]	TTC0871		Pentose Phosphate Pathway	4.2.1.12
R715	NADH:ubiquinone oxidoreductase I	H[c] + NADH[c] + MQ[c] -> NAD[c] + MQL[c]			Oxidative Phosphorylation	1.6.5.-
R716	S-adenosylmethionine decarboxylase	SAM[c] + H[c] -> dcSAM[c] + CO2[c]	TTC0473
R717	spermine synthase	AGMT[c] + dcSAM[c] -> apAGMT[c] + MTA[c] + H[c]	TTC0472
R718	agmatinase	apAGMT[c] + H2O[c] -> SPRD[c] + UREA[c]	TTC0764
R719	S-adenosylmethioninamine:spermidine 3-aminopropyltransferase	dcSAM[c] + SPRD[c] -> H[c] + MTA[c] + SPR[c]	TTC0472
R720	S-adenosylmethioninamine:spermidine 3-aminopropyltransferase	dcSAM[c] + SPRD[c] -> H[c] + MTA[c] + tSPR[c]	TTC0472
R721	polyamine synthesis; lumped	2 dcSAM[c] + SPRD[c] -> 2 H[c] + 2 MTA[c] + tPAM[c]
R722	polyamine synthesis; lumped	2 dcSAM[c] + SPRD[c] -> 2 H[c] + 2 MTA[c] + hCPAM[c]
R723	polyamine synthesis; lumped	3 dcSAM[c] + SPRD[c] -> 3 H[c] + 3 MTA[c] + hCHAM[c]
R724	polyamine synthesis; lumped	dcSAM[c] + PDAM[c] -> H[c] + MTA[c] + NSPRD[c]
R725	polyamine synthesis; lumped	2 dcSAM[c] + PDAM[c] -> 2 H[c] + 2 MTA[c] + TM[c]
R726	polyamine synthesis; lumped	3 dcSAM[c] + PDAM[c] -> 3 H[c] + 3 MTA[c] + CPAM[c]
R727	polyamine synthesis; lumped	4 dcSAM[c] + PDAM[c] -> 4 H[c] + 4 MTA[c] + CHAM[c]
R728	polyamine synthesis; lumped	2 dcSAM[c] + PDAM[c] -> 3 H[c] + 2 MTA[c] + TRIAM[c]
R729	polyamine synthesis; lumped	3 dcSAM[c] + PDAM[c] -> 3 H[c] + 3 MTA[c] + TETAM[c]
R730	polyamine synthesis; lumped	PUT[c] + SPRD[c] -> hSPRD[c] + PDAM[c]
R731	polyamine synthesis; lumped	2 SPRD[c] -> hSPR[c] + PDAM[c]
R732	Glucose transport via ABC transporter	ATP[c] + H2O[c] + D_GLC[e] -> ADP[c] + D_GLC[c] + H[c] + Pi[c]	((TTC0326 or TTC0327) and TTC0328)		Transport, Extracellular
R733	Water transport	H2O[e] <=> H2O[c]			Transport, Extracellular
R734	Oxygen transport	O2[e] -> O2[c]			Transport, Extracellular
R735	Sulfate transport	SO4[e] -> SO4[c]			Transport, Extracellular
R736	Phosphate transport	H[e] + Pi[e] <=> Pi[c] + H[c]	(TTC1724 and TTC1725)		Transport, Extracellular
R737	Carbon dioxide transport	CO2[c] <=> CO2[e]			Transport, Extracellular
R738	Acetate transport	AC[e] <=> AC[c]			Transport, Extracellular
R739	D-Alanyl-D-alanine transport via ABC system	D_ALA_D_ALA[e] <=> D_ALA_D_ALA[c]	((TTC1270 or TTC0972) and TTC0973)		Transport, Extracellular
R740	L-Arginine transport	L_ARG[e] <=> L_ARG[c]			Transport, Extracellular
R741	L-Asparagine transport	L_ASN[e] <=> L_ASN[c]			Transport, Extracellular
R742	Citrate transport	CIT[e] <=> CIT[c]			Transport, Extracellular
R743	Ethanol transport	ETH[e] <=> ETH[c]			Transport, Extracellular
R744	D-Fructose 1-phosphate transport	F1P[e] <=> F1P[c]			Transport, Extracellular
R745	L-Fuculose 1-phosphate transport	FUCL1P[e] <=> FUCL1P[c]			Transport, Extracellular
R746	Ferrous ion transport via diffusion	Fe2[e] <=> Fe2[c]	(TTC0354 or TTC0776 or TTC1358)		Transport, Extracellular
R747	D-Fructose transport via ABC transporter	ATP[c] + H2O[c] + D_FRU[e] -> ADP[c] + D_FRU[c] + H[c] + Pi[c]	((TTC0326 or TTC0327) and TTC0328)		Transport, Extracellular
R748	Fumarate transport via proton symport	2 H[e] + FUM[e] <=> 2 H[c] + FUM[c]	TT_P0033		Transport, Extracellular
R749	alpha-D-Glucosamine 1-phosphate transport	GLUCSA1P[e] <=> GLUCSA1P[c]			Transport, Extracellular
R750	D-Glucosamine 6-phosphate transport	GLUSAP[e] <=> GLUSAP[c]			Transport, Extracellular
R751	Glycolaldehyde transport	GLYCALD[e] <=> GLYCALD[c]			Transport, Extracellular
R752	D-Glutamate transport	D_GLU[e] <=> D_GLU[c]			Transport, Extracellular
R753	Glycolate transport	HY_AC[e] <=> HY_AC[c]			Transport, Extracellular
R754	D-Glycerate transport	D_GLCT[e] <=> D_GLCT[c]			Transport, Extracellular
R755	Glycerol transport	GLYCRL[e] <=> GLYCRL[c]			Transport, Extracellular
R756	Glycine transport	L_GLY[e] <=> L_GLY[c]			Transport, Extracellular
R757	Hydrogen sulfide transport	H2S[e] <=> H2S[c]			Transport, Extracellular
R758	L-Homocysteine transport	L_HCYS[e] <=> L_HCYS[c]			Transport, Extracellular
R759	L-Isoleucine transport via ABC system	ATP[c] + H2O[c] + L_ILE[e] -> L_ILE[c] + ADP[c] + Pi[c]	((TTC0219 or TTC0334 or TTC0970 or TTC0600 or TTC0083) and (TTC0218 or TTC0335 or TTC0969 or TTC0078)) and ((TTC0220 or TTC0337 or TTC0598 or TTC0967 or TTC0080) and (TTC216 or TTC0968 or TTC0081))		Transport, Extracellular
R760	L-Lysine transport	L_LYS[e] <=> L_LYS[c]			Transport, Extracellular
R761	L-Malate transport via proton symport	2 H[e] + MAL[e] <=> 2 H[c] + MAL[c]	TT_P0033		Transport, Extracellular
R762	Maltose transport via ABC transporter	ATP[c] + H2O[c] + MALT[e] -> ADP[c] + MALT[c] + H[c] + Pi[c]	(((TTC1287 or TTC1286) and TTC1288) or ((TTC1628 or TTC1629) and TTC1627) or ((TTC0612 or TTC0613) and TTC0615))		Transport, Extracellular
R763	Isomaltose transport via ABC transporter	ATP[c] + H2O[c] + IMALT[e] -> ADP[c] + IMALT[c] + H[c] + Pi[c]			Transport, Extracellular
R764	D-Mannose 1-phosphate transport	MAN1P[e] <=> MAN1P[c]			Transport, Extracellular
R765	D-Mannose 6-phosphate transport	M6P[e] <=> M6P[c]			Transport, Extracellular
R766	D-Mannose transport via ABC transporter	ATP[c] + H2O[c] + D_MAN[e] -> ADP[c] + D_MAN[c] + H[c] + Pi[c]	((TTC0326 or TTC0327) and TTC0328)		Transport, Extracellular
R767	L-Phenylalanine transport	L_PHE[e] <=> L_PHE[c]			Transport, Extracellular
R768	L-Proline transport	L_PRO[e] <=> L_PRO[c]			Transport, Extracellular
R769	D-Ribose transport via proton symport	H[e] + D_RIB[e] <=> H[c] + D_RIB[c]	(TTC0734 and (TTC1505 or TTC1504) and TTC0733)		Transport, Extracellular
R770	D-Sorbitol transport	SORB[e] <=> SORB[c]			Transport, Extracellular
R771	L-Serine transport	L_SER[e] <=> L_SER[c]			Transport, Extracellular
R772	Sulfite transport	SO3[e] <=> SO3[c]			Transport, Extracellular
R773	Succinate transport via proton symport	2 H[e] + SUCC[e] <=> 2 H[c] + SUCC[c]	TT_P0033		Transport, Extracellular
R774	Sucrose transport via ABC transporter	ATP[c] + H2O[c] + SUC[e] -> ADP[c] + SUC[c] + H[c] + Pi[c]	(((TTC1287 or TTC1286) and TTC1288) or ((TTC1628 or TTC1629) and TTC1627) or ((TTC0612 or TTC0613) and TTC0615))		Transport, Extracellular
R775	L-Alanine transport via ABC system	ATP[c] + H2O[c] + L_ALA[e] -> L_ALA[c] + ADP[c] + Pi[c]	((TTC0219 or TTC0334 or TTC0970 or TTC0600 or TTC0083) and (TTC0218 or TTC0335 or TTC0969 or TTC0078)) and ((TTC0220 or TTC0337 or TTC0598 or TTC0967 or TTC0080) and (TTC216 or TTC0968 or TTC0081))		Transport, Extracellular
R776	L-Aspartate transport	L_ASP[e] <=> L_ASP[c]			Transport, Extracellular
R777	L-Cysteine transport	L_CYS[e] <=> L_CYS[c]			Transport, Extracellular
R778	L-Glutamate transport	L_GLU[e] <=> L_GLU[c]			Transport, Extracellular
R779	L-Methionine transport	L_MET[e] <=> L_MET[c]			Transport, Extracellular
R780	L-Threonine transport	L_THR[e] <=> L_THR[c]			Transport, Extracellular
R781	L-Leucine transport via ABC system	ATP[c] + H2O[c] + L_LEU[e] -> L_LEU[c] + ADP[c] + Pi[c]	((TTC0219 or TTC0334 or TTC0970 or TTC0600 or TTC0083) and (TTC0218 or TTC0335 or TTC0969 or TTC0078)) and ((TTC0220 or TTC0337 or TTC0598 or TTC0967 or TTC0080) and (TTC216 or TTC0968 or TTC0081))		Transport, Extracellular
R782	L-Tryptophan transport	L_TRP[e] <=> L_TRP[c]			Transport, Extracellular
R783	L-Tyrosine transport	L_TYR[e] <=> L_TYR[c]			Transport, Extracellular
R784	L-Valine transport via ABC system	ATP[c] + H2O[c] + L_VAL[e] -> L_VAL[c] + ADP[c] + Pi[c]	((TTC0219 or TTC0334 or TTC0970 or TTC0600 or TTC0083) and (TTC0218 or TTC0335 or TTC0969 or TTC0078)) and ((TTC0220 or TTC0337 or TTC0598 or TTC0967 or TTC0080) and (TTC216 or TTC0968 or TTC0081))		Transport, Extracellular
R785	Bicarbonate transport	HCO3[e] <=> HCO3[c]			Transport, Extracellular
R786	L-Lactate transport	LAC[e] <=> LAC[c]			Transport, Extracellular
R787	Ammonia transport	NH4[c] <=> NH4[e]			Transport, Extracellular
R788	Trehalose transport via ATP transporter	ATP[c] + H2O[c] + TRE[e] -> ADP[c] + TRE[c] + H[c] + Pi[c]	(((TTC1287 or TTC1286) and TTC1288) or ((TTC1628 or TTC1629) and TTC1627) or ((TTC0612 or TTC0613) and TTC0615))		Transport, Extracellular
R789	Magnesium transport via diffusion	Mg[e] -> Mg[c]	(TTC0695 or TTC1342)		Transport, Extracellular
R790	Heme export via diffusion	HEME[c] -> HEME[e]	(TTC1401 and TTC1402)		Transport, Extracellular
R791	D-Gluconate transport	GLCN[e] -> GLCN[c]			Transport, Extracellular
R792	Cellobiose transport via ABC system	ATP[c] + H2O[c] + CELBS[e] -> ADP[c] + CELBS[c] + H[c] + Pi[c]	(((TTC1287 or TTC1286) and TTC1288) or ((TTC1628 or TTC1629) and TTC1627) or ((TTC0612 or TTC0613) and TTC0615))		Transport, Extracellular
R793	Palatinose transport via ABC system	ATP[c] + H2O[c] + PALT[e] -> ADP[c] + PALT[c] + H[c] + Pi[c]	(((TTC1287 or TTC1286) and TTC1288) or ((TTC1628 or TTC1629) and TTC1627) or ((TTC0612 or TTC0613) and TTC0615))		Transport, Extracellular
R794	D-Galactose transport via ABC system	ATP[c] + H2O[c] + D_GAL[e] -> ADP[c] + D_GAL[c] + H[c] + Pi[c]	((TTC0326 or TTC0327) and TTC0328)		Transport, Extracellular
R795	Latose transport via ABC system	ATP[c] + H2O[c] + LACTS[e] -> ADP[c] + LACTS[c] + H[c] + Pi[c]	(((TTC1287 or TTC1286) and TTC1288) or ((TTC1628 or TTC1629) and TTC1627) or ((TTC0612 or TTC0613) and TTC0615))		Transport, Extracellular
R796	Stachyose transport via ABC system	ATP[c] + H2O[c] + STCYS[e] -> ADP[c] + STCYS[c] + H[c] + Pi[c]	(((TTC1287 or TTC1286) and TTC1288) or ((TTC1628 or TTC1629) and TTC1627) or ((TTC0612 or TTC0613) and TTC0615))		Transport, Extracellular
R797	PHB transport	PHB[c] -> PHB[e]			Transport, Extracellular
R798	PHV transport	PHV[c] -> PHV[e]			Transport, Extracellular
R799	PHO transport	PHO[c] -> PHO[e]			Transport, Extracellular
R800	PHD transport	PHD[c] -> PHD[e]			Transport, Extracellular
R801	PHDD transport	PHDD[c] -> PHDD[e]			Transport, Extracellular
R802	Glucose exchange	D_GLC[e] <=>			Exchange Reactions
R803	Water exchange	H2O[e] <=>			Exchange Reactions
R804	Oxygen exchange	O2[e] <=>			Exchange Reactions
R805	Sulfate exchange	SO4[e] <=>			Exchange Reactions
R806	Phosphate exchange	Pi[e] <=>			Exchange Reactions
R807	Carbon dioxide exchange	CO2[e] <=>			Exchange Reactions
R808	Acetate exchange	AC[e] <=>			Exchange Reactions
R809	D-Alanyl-D-alanine exchange	D_ALA_D_ALA[e] <=>			Exchange Reactions
R810	L-Arginine exchange	L_ARG[e] <=>			Exchange Reactions
R811	L-Asparagine exchange	L_ASN[e] <=>			Exchange Reactions
R812	Citrate exchange	CIT[e] <=>			Exchange Reactions
R813	Ethanol exchange	ETH[e] <=>			Exchange Reactions
R814	D-Fructose 1-phosphate exchange	F1P[e] <=>			Exchange Reactions
R815	L-Fuculose 1-phosphate exchange	FUCL1P[e] <=>			Exchange Reactions
R816	Ferrous ion exchange	Fe2[e] <=>			Exchange Reactions
R817	D-Fructose exchange	D_FRU[e] <=>			Exchange Reactions
R818	Fumarate exchange	FUM[e] <=>			Exchange Reactions
R819	alpha-D-Glucosamine 1-phosphate exchange	GLUCSA1P[e] <=>			Exchange Reactions
R820	D-Glucosamine 6-phosphate exchange	GLUSAP[e] <=>			Exchange Reactions
R821	Glycolaldehyde exchange	GLYCALD[e] <=>			Exchange Reactions
R822	D-Glutamate exchange	D_GLU[e] <=>			Exchange Reactions
R823	Glycolate exchange	HY_AC[e] <=>			Exchange Reactions
R824	D-Glycerate exchange	D_GLCT[e] <=>			Exchange Reactions
R825	Glycerol exchange	GLYCRL[e] <=>			Exchange Reactions
R826	Glycine exchange	L_GLY[e] <=>			Exchange Reactions
R827	Hydrogen sulfide exchange	H2S[e] <=>			Exchange Reactions
R828	L-Homocysteine exchange	L_HCYS[e] <=>			Exchange Reactions
R829	L-Isoleucine tansport	L_ILE[e] <=>			Exchange Reactions
R830	L-Lysine exchange	L_LYS[e] <=>			Exchange Reactions
R831	L-Malate exchange	MAL[e] <=>			Exchange Reactions
R832	Maltose exchange	MALT[e] <=>			Exchange Reactions
R833	Isomaltose exchange	IMALT[e] <=>			Exchange Reactions
R834	D-Mannose 1-phosphate exchange	MAN1P[e] <=>			Exchange Reactions
R835	D-Mannose 6-phosphate exchange	M6P[e] <=>			Exchange Reactions
R836	D-Mannose exchange	D_MAN[e] <=>			Exchange Reactions
R837	L-Phenylalanine exchange	L_PHE[e] <=>			Exchange Reactions
R838	L-Proline exchange	L_PRO[e] <=>			Exchange Reactions
R839	D-Ribose exchange	D_RIB[e] <=>			Exchange Reactions
R840	D-Sorbitol exchange	SORB[e] <=>			Exchange Reactions
R841	L-Serine exchange	L_SER[e] <=>			Exchange Reactions
R842	Sulfite exchange	SO3[e] <=>			Exchange Reactions
R843	Succinate exchange	SUCC[e] <=>			Exchange Reactions
R844	Sucrose exchange	SUC[e] <=>			Exchange Reactions
R845	L-Alanine exchange	L_ALA[e] <=>			Exchange Reactions
R846	L-Aspartate exchange	L_ASP[e] <=>			Exchange Reactions
R847	L-Cysteine exchange	L_CYS[e] <=>			Exchange Reactions
R848	L-Glutamate exchange	L_GLU[e] <=>			Exchange Reactions
R849	L-Methionine exchange	L_MET[e] <=>			Exchange Reactions
R850	L-Threonine exchange	L_THR[e] <=>			Exchange Reactions
R851	L-Leucine exchange	L_LEU[e] <=>			Exchange Reactions
R852	L-Tryptophan exchange	L_TRP[e] <=>			Exchange Reactions
R853	L-Tyrosine exchange	L_TYR[e] <=>			Exchange Reactions
R854	L-Valine exchange	L_VAL[e] <=>			Exchange Reactions
R855	Bicarbonate exchange	HCO3[e] <=>			Exchange Reactions
R856	L-Lactate exchange	LAC[e] <=>			Exchange Reactions
R857	Ammonia exchange	NH4[e] <=>			Exchange Reactions
R858	Trehalose exchange	TRE[e] <=>			Exchange Reactions
R859	Magnesium exchange	Mg[e] <=>			Exchange Reactions
R860	HEME exchange	HEME[e] <=>			Exchange Reactions
R861	Gluconate exchange	GLCN[e] <=>			Exchange Reactions
R862	Cellobiose exchange	CELBS[e] <=>			Exchange Reactions
R863	Palatinose exchange	PALT[e] <=>			Exchange Reactions
R864	D-Galactose exchange	D_GAL[e] <=>			Exchange Reactions
R865	PHB exchange	PHB[e] <=>			Exchange Reactions
R866	PHV exchange	PHV[e] <=>			Exchange Reactions
R867	PHO exchange	PHO[e] <=>			Exchange Reactions
R868	PHD exchange	PHD[e] <=>			Exchange Reactions
R869	PHDD exchange	PHDD[e] <=>			Exchange Reactions
R870	H exchange	H[e] <=>			Exchange Reactions
R871	Lactose exchange	LACTS[e] <=>			Exchange Reactions
R872	Stachyose exchange	STCYS[e] <=>			Exchange Reactions

## Sheet: A2
Abbreviation	Name	Formula (neutral)	Formula (charged)	Charge	Compartment
10F_THF[c]	10-Formyltetrahydrofolate	C20H23N7O7	C20H23N7O7	0	Cytosol
13BPG[c]	1,3-Bisphospho-D-glycerate	C3H8O10P2	C3H8O10P2	0	Cytosol
2HY_5CARBMMUC_SA[c]	2-Hydroxy-5-carboxymethylmuconate semialdehyde	C8H8O6	C8H8O6	0	Cytosol
2HYBUTNA[c]	2-Hydroxybutyrate	C4H8O3	C4H8O3	0	Cytosol
2K3DO_GLCN[c]	2-Dehydro-3-deoxy-D-gluconate	C6H10O6	C6H10O6	0	Cytosol
2K3M_BUT[c]	3-Methyl-2-oxobutanoate	C5H8O3	C5H8O3	0	Cytosol
2M_PROCoA[c]	2-Methylpropanoyl-CoA	C25H42N7O17P3S	C25H42N7O17P3S	0	Cytosol
2M4A_HYMPYRMPPi[c]	2-Methyl-4-amino-5-hydroxymethylpyrimidine diphosphate	C6H11N3O7P2	C6H11N3O7P2	0	Cytosol
2MHYBUT_ThPP[c]	2-Methyl-1-hydroxybutyl-ThPP	C17H29N4O8P2S	C17H29N4O8P2S	0	Cytosol
2MHYPROP_ThPP[c]	2-Methyl-1-hydroxypropyl-ThPP	C16H27N4O8P2S	C16H27N4O8P2S	0	Cytosol
2OADPA[c]	2-Oxoadipate	C6H8O5	C6H8O5	0	Cytosol
2P_GLYCA[c]	2-Phosphoglycolate	C2H5O6P	C2H5O6P	0	Cytosol
2PG[c]	D-Glycerate 2-phosphate	C3H7O7P	C3H7O7P	0	Cytosol
3AIBUTNA[c]	3-Aminoisobutanoate	C4H9NO2	C4H9NO2	0	Cytosol
3DHYQNT[c]	3-Dehydroquinate	C7H10O6	C7H10O6	0	Cytosol
3HY_2M_2OBUTNA[c]	3-Hydroxy-3-methyl-2-oxobutanoic acid	C5H8O4	C5H8O4	0	Cytosol
3M_2OPENTN[c]	(S)-3-Methyl-2-oxopentanoate	C6H10O3	C6H10O3	0	Cytosol
3MGLUTNCoA[c]	3-Methylglutaconyl-CoA	C27H42N7O19P3S	C27H42N7O19P3S	0	Cytosol
3MHYBUT_ThPP[c]	3-Methyl-1-hydroxybutyl-ThPP	C17H29N4O8P2S	C17H29N4O8P2S	0	Cytosol
3PG[c]	D-Glycerate 3-phosphate	C3H7O7P	C3H7O7P	0	Cytosol
3POXPYR[c]	3-Phosphonooxypyruvate	C3H5O7P	C3H5O7P	0	Cytosol
4A_M5PM_PYRM[c]	4-Amino-2-methyl-5-phosphomethylpyrimidine, 4-Amino-5-phosphomethyl-2-methylpyrimidine	C6H10N3O4P	C6H10N3O4P	0	Cytosol
4A4CORM[c]	(2S)-2-Amino-4-deoxychorismate	C10H11NO5	C10H11NO5	0	Cytosol
4ABUT[c]	4-Aminobutanoate	C4H9NO2	C4H9NO2	0	Cytosol
4ABUTALD[c]	4-Aminobutyraldehyde	C4H9NO	C4H9NO	0	Cytosol
4HY_2OGLUTR[c]	4-Hydroxy-2-oxoglutarate	C5H6O6	C5H6O6	0	Cytosol
4M_2OPENTN[c]	4-Methyl-2-oxopentanoate	C6H10O3	C6H10O3	0	Cytosol
4M_PE_THZ[c]	4-Methyl-5-(2-phosphoethyl)-thiazole	C6H10NO4PS	C6H10NO4PS	0	Cytosol
4P_ASP[c]	4-Phospho-L-aspartate	C4H8NO7P	C4H8NO7P	0	Cytosol
5_10_MNTHF[c]	5,10-Methylenetetrahydrofolate	C20H23N7O6	C20H23N7O6	0	Cytosol
5A_4IMDZCARBA[c]	5-Amino-4-imidazolecarboxyamide	C4H6N4O	C4H6N4O	0	Cytosol
5AM_RIBAM_URA[c]	5-Amino-6-(1-D-ribitylamino)uracil	C9H16N4O6	C9H16N4O6	0	Cytosol
5CAIZ[c]	5-Carboxyamino-1-(5-phospho-D-ribosyl)imidazole	C9H14N3O9P	C9H14N3O9P	0	Cytosol
5MTHF[c]	5-Methyltetrahydrofolate	C20H25N7O6	C20H25N7O6	0	Cytosol
5PRIBS_ANTRL[c]	N-(5-Phospho-D-ribosyl)anthranilate	C12H16NO9P	C12H16NO9P	0	Cytosol
A_OXBUT[c]	L-2-Amino-3-oxobutanoate	C4H7NO3	C4H7NO3	0	Cytosol
A_PROPOL[c]	(R)-1-Amino-2-propanol	C3H9NO	C3H9NO	0	Cytosol
AAC[c]	Acetoacetate	C4H6O3	C4H6O3	0	Cytosol
AADP[c]	L-2-Aminoadipate			0	Cytosol
AALD[c]	Acetaldehyde	C2H4O	C2H4O	0	Cytosol
ABEE[c]	p-Aminobenzoate	C7H7NO2	C7H7NO2	0	Cytosol
AC[c]	Acetate	C2H4O2	C2H4O2	0	Cytosol
AC[e]	Acetate	C2H4O2	C2H4O2	0	Extra-organism
AC_AADP[c]	N2-Acetyl-L-aminoadipate	C8H13NO5	C8H13NO5	0	Cytosol
AC_AADP_DELPi[c]	N2-Acetyl-L-aminoadipyl-delta-phosphate	C8H14NO8P	C8H14NO8P	0	Cytosol
AC_AADP_SA[c]	N2-Acetyl-L-aminoadipate semialdehyde	C8H13NO4	C8H13NO4	0	Cytosol
AC_AGLUCSAPi[c]	N-Acetyl-alpha-D-glucosamine 1-phosphate	C8H16NO9P	C8H16NO9P	0	Cytosol
AC_GLUSAP[c]	N-Acetyl-D-glucosamine 6-phosphate	C8H16NO9P	C8H16NO9P	0	Cytosol
AC_GLUT[c]	N-Acetyl-L-glutamate	C7H11NO5	C7H11NO5	0	Cytosol
AC_GLUT_SA[c]	N-Acetyl-L-glutamate 5-semialdehyde	C7H11NO4	C7H11NO4	0	Cytosol
AC_GLUTPi[c]	N-Acetyl-L-glutamate 5-phosphate	C7H12NO8P	C7H12NO8P	0	Cytosol
AC_HYBUTNA[c]	(S)-2-Aceto-2-hydroxybutanoate	C6H10O4	C6H10O4	0	Cytosol
ACACoA[c]	Acetoacetyl-CoA	C25H40N7O18P3S	C25H40N7O18P3S	0	Cytosol
ACADNA[c]	Acetyl adenylate	C12H16N5O8P	C12H16N5O8P	0	Cytosol
ACoA[c]	Acetyl-CoA	C23H38N7O17P3S	C23H38N7O17P3S	0	Cytosol
ACP[c]	Acyl-carrier protein (ACP)	HSR	HSR	0	Cytosol
ACPi[c]	Acetyl phosphate	C2H5O5P	C2H5O5P	0	Cytosol
ADHY_DPOM_PTRDN[c]	2-Amino-7,8-dihydro-4-hydroxy-6-(diphosphooxymethyl)pteridine	C7H11N5O8P2	C7H11N5O8P2	0	Cytosol
ADN[c]	Adenine	C5H5N5	C5H5N5	0	Cytosol
ADN_SUCC[c]	Adenylosuccinate	C14H18N5O11P	C14H18N5O11P	0	Cytosol
ADNS_CABYRDA[c]	Adenosyl cobyrinate diamide	C55H73CoN11O15	C55H73CoN11O15	0	Cytosol
ADNS_CABYRHA[c]	Adenosyl cobyrinate hexaamide	C55H77CoN15O11	C55H77CoN15O11	0	Cytosol
ADNS_CBNA[c]	Adenosyl cobinamide	C58H84CoN16O11	C58H84CoN16O11	0	Cytosol
ADNS_CBNA_GDP[c]	Adenosine-GDP-cobinamide	C68H97CoN21O21P2	C68H97CoN21O21P2	0	Cytosol
ADNS_CBNAPi[c]	Adenosyl cobinamide phosphate	C58H85CoN16O14P	C58H85CoN16O14P	0	Cytosol
ADP[c]	Adenosine 5'-diphosphate (ADP)	C10H15N5O10P2	C10H15N5O10P2	0	Cytosol
ADP_GLU[c]	ADP-glucose	C16H25N5O15P2	C16H25N5O15P2	0	Cytosol
ADP_RIB[c]	ADP-D-ribose	C15H23N5O14P2	C15H23N5O14P2	0	Cytosol
ADSN[c]	Adenosine	C10H13N5O4	C10H13N5O4	0	Cytosol
AGAL_INS[c]	Galactinol	C12H22O11	C12H22O11	0	Cytosol
AGMT[c]	Agmatine	C5H14N4	C5H14N4	0	Cytosol
AHY_HYM_DHYPTR[c]	2-Amino-4-hydroxy-6-hydroxymethyl-7,8-dihydropteridine	C7H9N5O2	C7H9N5O2	0	Cytosol
AHYRY_THYPROP_DHYPTRN_TPi[c]	2-Amino-4-hydroxy-6-(erythro-1,2,3-trihydroxypropyl)dihydropteridine triphosphate	C9H16N5O13P3	C9H16N5O13P3	0	Cytosol
AI150[c]	12-Methyl-tetradecanoate (anteiso-15:0)			0	Cytosol
AI150CoA[c]	Anteiso-C15:0 CoA	C36H60N7O17P3S1	C36H60N7O17P3S1	0	Cytosol
AI171[c]	14-Methyl-hexadecenoate (anteiso-17:1)			0	Cytosol
AI171CoA[c]	Anteiso-C17:1 CoA	C38H62N7O17P3S1	C38H62N7O17P3S1	0	Cytosol
AICAR[c]	1-(5'-Phosphoribosyl)-5-amino-4-imidazolecarboxamide	C9H15N4O8P	C9H15N4O8P	0	Cytosol
AIR[c]	Aminoimidazole ribotide (AIR)	C8H14N3O7P	C8H14N3O7P	0	Cytosol
AKB[c]	alpha-Ketobutyric acid	C4H6O3	C4H6O3	0	Cytosol
AKG[c]	alpha-Ketoglutaric acid	C5H6O5	C5H6O5	0	Cytosol
ALEVU[c]	5-Aminolevulinate	C5H9NO3	C5H9NO3	0	Cytosol
AMANN_GLYCT[c]	2(alpha-D-Mannosyl)-D-glycerate	C9H16O9	C9H16O9	0	Cytosol
AMDHY_LPP[c]	S-Aminomethyldihydrolipoylprotein	C9H19N2OS2R	C9H19N2OS2R	0	Cytosol
AMP[c]	Adenosine 5'-monophosphate (AMP)	C10H14N5O7P	C10H14N5O7P	0	Cytosol
ANTHRL[c]	Anthranilate	C7H7NO2	C7H7NO2	0	Cytosol
AORT[c]	N-Acetylornithine	C7H14N2O3	C7H14N2O3	0	Cytosol
AP_RIB_URA[c]	5-Amino-6-(5'-phosphoribosylamino)uracil	C9H15N4O9P	C9H15N4O9P	0	Cytosol
APCARB[c]	Apo-[carboxylase]	C7H13N3O2R2	C7H13N3O2R2	0	Cytosol
APPRO[c]	Apoprotein	NH2R	NH2R	0	Cytosol
APRIBTA_URA[c]	5-Amino-6-(5'-phospho-D-ribitylamino)uracil	C9H17N4O9P	C9H17N4O9P	0	Cytosol
APRNPi[c]	D-1-Aminopropan-2-ol O-phosphate	C3H10NO4P	C3H10NO4P	0	Cytosol
APS[c]	Adenylyl sulfate	C10H14N5O10PS	C10H14N5O10PS	0	Cytosol
ARIBZ[c]	alpha-Ribazole	C14H18N2O4	C14H18N2O4	0	Cytosol
ASP_4SA[c]	L-Aspartate 4-semialdehyde	C4H7NO3	C4H7NO3	0	Cytosol
ATP[c]	Adenosine 5'-triphosphate (ATP)	C10H16N5O13P3	C10H16N5O13P3	0	Cytosol
B_ALA[c]	beta-Alanine	C3H7NO2	C3H7NO2	0	Cytosol
BADNS_PPP[c]	P1,P4-Bis(5'-adenosyl) tetraphosphate (AppppA)	C20H28N10O19P4	C20H28N10O19P4	0	Cytosol
bCARO[c]	beta-Carotene	C40H56	C40H56	0	Cytosol
bCRTX_GLU[c]	beta-Cryptoxanthin glucoside			0	Cytosol
BGUNS_PPP[c]	P1,P4-Bis(5'-guanosyl) tetraphosphate (GppppG)	C20H28N10O21P4	C20H28N10O21P4	0	Cytosol
BTN[c]	Biotin	C10H16N2O3S	C10H16N2O3S	0	Cytosol
BTN_AMP[c]	Biotinyl-5'-AMP	C20H28N7O9PS	C20H28N7O9PS	0	Cytosol
C160[c]	Hexadecanoate	C16H32O2	C16H32O2	0	Cytosol
C160CoA[c]	Palmitoyl-CoA (n-C16:0CoA)	C37H66N7O17P3S	C37H66N7O17P3S	0	Cytosol
C161[c]	Palmitoleate	C16H30O2	C16H30O2	0	Cytosol
C161CoA[c]	(2E)-Hexadecenoyl-CoA (n-C16:1CoA)	C37H64N7O17P3S	C37H64N7O17P3S	0	Cytosol
CABYRDA[c]	Cob(I)yrinate diamide	C45H61CoN6O12	C45H61CoN6O12	0	Cytosol
cACO[c]	cis-Aconitate	C6H6O6	C6H6O6	0	Cytosol
CAIR[c]	1-(5-Phospho-D-ribosyl)-5-amino-4-imidazolecarboxylate	C9H14N3O9P	C9H14N3O9P	0	Cytosol
CARB_ASP[c]	N-Carbamoyl-L-aspartate	C5H8N2O5	C5H8N2O5	0	Cytosol
CARB_Pi[c]	Carbamoyl phosphate	CH4NO5P	CH4NO5P	0	Cytosol
CARBM_HYMUC[c]	5-Carboxymethyl-2-hydroxymuconate	C8H8O7	C8H8O7	0	Cytosol
CBAMD[c]	Cobinamide	C48H72CoN11O8	C48H72CoN11O8	0	Cytosol
CBMCo[c]	Cobamide coenzyme	C72H100CoN18O17P	C72H100CoN18O17P	0	Cytosol
CBRYNA[c]	Cobyrinate	C45H59CoN4O14	C45H59CoN4O14	0	Cytosol
CBTN_CCP[c]	Carboxybiotin-carboxyl-carrier protein	C18H26N5O6SR2	C18H26N5O6SR2	0	Cytosol
CDLPN[c]	cardiolipin			0	Cytosol
CDP[c]	Cytidine 5'-diphosphate (CDP)	C9H15N3O11P2	C9H15N3O11P2	0	Cytosol
CDP_DAG[c]	CDP-1,2-diacylglycerol	C14H19N3O15P2R2	C14H19N3O15P2R2	0	Cytosol
CELBS[c]	Cellobiose	C12H22O11	C12H22O11	0	Cytosol
CELBS[e]	Cellobiose	C12H22O11	C12H22O11	0	Extra-organism
CIT[c]	Citrate	C6H8O7	C6H8O7	0	Cytosol
CIT[e]	Citrate	C6H8O7	C6H8O7	0	Extra-organism
CMP[c]	Cytidine-5'-monophosphate (CMP)	C9H14N3O8P	C9H14N3O8P	0	Cytosol
CO(II)[c]	Cobalt			0	Cytosol
CO2[c]	Carbon dioxide	CO2	CO2	0	Cytosol
CO2[e]	Carbon dioxide	CO2	CO2	0	Extra-organism
Co2ABYRDA[c]	Cob(II)yrinate diamide	C45H61CoN6O12	C45H61CoN6O12	0	Cytosol
CoA[c]	Coenzyme A (CoA)	C21H36N7O16P3S	C21H36N7O16P3S	0	Cytosol
CoFIII[c]	Cobalt-factor III	C43H46CoN4O16	C43H46CoN4O16	0	Cytosol
CoPRCRN3[c]	Cobalt-precorrin 3	C43H48CoN4O16	C43H48CoN4O16	0	Cytosol
CoPRCRN4[c]	Cobalt-precorrin 4	C44H50CoN4O16	C44H50CoN4O16	0	Cytosol
CoPRCRN5A[c]	Cobalt-precorrin 5A	C45H52CoN4O16	C45H52CoN4O16	0	Cytosol
CoPRCRN8[c]	Cobalt-precorrin 8	C45H59CoN4O14	C45H59CoN4O14	0	Cytosol
CORM[c]	Chorismate	C10H10O6	C10H10O6	0	Cytosol
CoSRHYCLR[c]	Cobalt-sirohydrochlorin	C42H44CoN4O16	C42H44CoN4O16	0	Cytosol
CPhA_dRBL5P[c]	1-(2-Carboxyphenylamino)-1-deoxy-D-ribulose 5-phosphate	C12H16NO9P	C12H16NO9P	0	Cytosol
CPPHYRGN_I[c]	Coproporphyrinogen I	C36H44N4O8	C36H44N4O8	0	Cytosol
CPPPHYRGN[c]	Coproporphyrinogen III	C36H44N4O8	C36H44N4O8	0	Cytosol
CRBX_OHEPTEDA[c]	5-Carboxy-2-oxohept-3-enedioate	C8H8O7	C8H8O7	0	Cytosol
CROCoA[c]	Crotonoyl-CoA	C25H40N7O17P3S	C25H40N7O17P3S	0	Cytosol
CRTX[c]	beta-Cryptoxanthin	C40H56O	C40H56O	0	Cytosol
CRVN[c]	(+)-(S)-Carvone	C10H14O	C10H14O	0	Cytosol
ct_FARPPi[c]	2-cis,6-trans-Farnesyl diphosphate	C15H28O7P2	C15H28O7P2	0	Cytosol
CTP[c]	Cytidine 5'-triphosphate (CTP)	C9H16N3O14P3	C9H16N3O14P3	0	Cytosol
CTRLN[c]	L-Citrulline	C6H13N3O3	C6H13N3O3	0	Cytosol
CVP_SHK[c]	5-O-(1-Carboxyvinyl)-3-phosphoshikimate	C10H13O10P	C10H13O10P	0	Cytosol
CYSTHN[c]	Cystathionine	C7H14N2O4S	C7H14N2O4S	0	Cytosol
CYT_C2[c]	Ferrocytochrome c	C42H44FeN8O8S2R4	C42H44FeN8O8S2R4	0	Cytosol
CYT_C3[c]	Ferricytochrome c	C42H44FeN8O8S2R4	C42H44FeN8O8S2R4	0	Cytosol
CYTD[c]	Cytidine	C9H13N3O5	C9H13N3O5	0	Cytosol
CYTPPi_MEROL[c]	4-(Cytidine 5'-diphospho)-2-C-methyl-D-erythritol	C14H25N3O14P2	C14H25N3O14P2	0	Cytosol
D_ALA[c]	D-Alanine	C3H7NO2	C3H7NO2	0	Cytosol
D_ALA_D_ALA[c]	D-Alanyl-D-alanine	C6H12N2O3	C6H12N2O3	0	Cytosol
D_ALA_D_ALA[e]	D-Alanyl-D-alanine	C6H12N2O3	C6H12N2O3	0	Extra-organism
D_FRU[c]	D-Fructose	C6H12O6	C6H12O6	0	Cytosol
D_FRU[e]	D-Fructose	C6H12O6	C6H12O6	0	Extra-organism
D_GAL[c]	D-Galactose	C6H12O6	C6H12O6	0	Cytosol
D_GAL[e]	D-Galactose	C6H12O6	C6H12O6	0	Extra-organism
D_GLC[c]	D-Glucose	C6H12O6	C6H12O6	0	Cytosol
D_GLC[e]	D-Glucose	C6H12O6	C6H12O6	0	Cytosol
D_GLCT[c]	D-Glycerate	C3H6O4	C3H6O4	0	Cytosol
D_GLCT[e]	D-Glycerate	C3H6O4	C3H6O4	0	Extra-organism
D_GLU[c]	D-Glutamate	C5H9NO4	C5H9NO4	0	Cytosol
D_GLU[e]	D-Glutamate	C5H9NO4	C5H9NO4	0	Extra-organism
D_MAN[c]	D-Mannose	C6H12O6	C6H12O6	0	Cytosol
D_MAN[e]	D-Mannose	C6H12O6	C6H12O6	0	Extra-organism
D_RIB[c]	D-Ribose	C5H10O5	C5H10O5	0	Cytosol
D_RIB[e]	D-Ribose	C5H10O5	C5H10O5	0	Extra-organism
DA_NAD[c]	Deamino-NAD+	C21H27N6O15P2	C21H27N6O15P2	0	Cytosol
DA_PRIBSA_PYMDN[c]	2,5-Diamino-6-(5'-phosphoribosylamino)-4-pyrimidineone	C9H16N5O8P	C9H16N5O8P	0	Cytosol
DA_TPiTHY_OPENTAOPYRM[c]	2,5-Diamino-6-(5'-triphosphoryl-3',4'-trihydroxy-2'-oxopentyl)- amino-4-oxopyrimidine	C9H18N5O14P3	C9H18N5O14P3	0	Cytosol
dADNS[c]	5'-Deoxyadenosine	C10H13N5O3	C10H13N5O3	0	Cytosol
dADP[c]	2'-Deoxyadenosine 5'-diphosphate (dADP)	C10H15N5O9P2	C10H15N5O9P2	0	Cytosol
dADS[c]	Deoxyadenosine	C10H13N5O3	C10H13N5O3	0	Cytosol
DAG[c]	1,2-Diacyl-sn-glycerol	C5H6O5R2	C5H6O5R2	0	Cytosol
dAMP[c]	Deoxyadenosine monophosphate (dAMP)	C10H14N5O6P	C10H14N5O6P	0	Cytosol
DAPYRM_NTP[c]	2,5-Diaminopyrimidine nucleoside triphosphate	C9H18N5O14P3	C9H18N5O14P3	0	Cytosol
dATP[c]	Deoxyadenosine 5'-triphosphate (dATP)	C10H16N5O12P3	C10H16N5O12P3	0	Cytosol
dCDP[c]	2'-Deoxycytidine diphosphate (dCDP)	C9H15N3O10P2	C9H15N3O10P2	0	Cytosol
dCMP[c]	Deoxycytidine monophosphate	C9H14N3O7P	C9H14N3O7P	0	Cytosol
dCTP[c]	Deoxycytidine 5'-triphosphate (dCTP)	C9H16N3O13P3	C9H16N3O13P3	0	Cytosol
dCYTD[c]	2'-Deoxycytidine	C9H13N3O4	C9H13N3O4	0	Cytosol
DEMQH2[c]	3-Demethylubiquinol			0	Cytosol
DGALSCRAMD[c]	Digalactosylceramide	C31H56NO13R	C31H56NO13R	0	Cytosol
DGDG[c]	diglucosyl-1,2 diacylglycerol			0	Cytosol
dGDP[c]	2'-Deoxyguanosine 5'-diphosphate (dGDP)	C10H15N5O10P2	C10H15N5O10P2	0	Cytosol
dGMP[c]	Deoxyguanosine monophosphate	C10H14N5O7P	C10H14N5O7P	0	Cytosol
dGTP[c]	2'-Deoxyguanosine 5'-triphosphate (dGTP)	C10H16N5O13P3	C10H16N5O13P3	0	Cytosol
dGUNS[c]	Deoxyguanosine	C10H13N5O4	C10H13N5O4	0	Cytosol
DHADPCoA[c]	2,3-dehydroadipyl-CoA	C27H37N7O19P3S	C27H37N7O19P3S	0	Cytosol
DHAP[c]	Dihydroxyacetone phosphate	C3H7O6P	C3H7O6P	0	Cytosol
DHF[c]	Dihydrofolate	C19H21N7O6	C19H21N7O6	0	Cytosol
DHLPL_SUCCT_GLUTRDHLPL[c]	[Dihydrolipoyllysine-residue succinyltransferase] S-glutaryldihydrolipoyllysine, S-Glutaryldihydrolipoamide-E	C13H22NO4S2R	C13H22NO4S2R	0	Cytosol
dhPhAC[c]				0	Cytosol
dhPhACoA[c]	2-(1,2-epoxy-1,2-dihydrophenyl)acetyl-CoA	C29H38N7O18P3S	C29H38N7O18P3S	0	Cytosol
DHTHYM[c]	5,6-dihydrothymine	C5H8N2O2	C5H8N2O2	0	Cytosol
DHY_BUTNPi[c]	3,4-Dihydroxy-2-butanone 4-phosphate	C4H9O6P	C4H9O6P	0	Cytosol
DHY_DOHEXNA[c]	(4S)-4,6-Dihydroxy-2,5-dioxohexanoate	C6H8O6	C6H8O6	0	Cytosol
DHY_DOP_GLUCN[c]	2-Dehydro-3-deoxy-6-phospho-D-gluconate	C6H11O9P	C6H11O9P	0	Cytosol
DHY_DPICLN[c]	Dihydrodipicolinate	C7H7NO4	C7H7NO4	0	Cytosol
DHY_LPP[c]	Dihydrolipoylprotein	C8H16NOS2R	C8H16NOS2R	0	Cytosol
DHY_MBUTNA[c]	2,3-Dihydroxy-3-methylbutanoate	C5H10O4	C5H10O4	0	Cytosol
DHY_MPENTA[c]	(R)-2,3-Dihydroxy-3-methylpentanoate	C6H12O4	C6H12O4	0	Cytosol
DHY_NPTRN[c]	Dihydroneopterin, 7,8-Dihydroneopterin	C9H13N5O4	C9H13N5O4	0	Cytosol
DHY_ORTA[c]	(S)-Dihydroorotate	C5H6N2O4	C5H6N2O4	0	Cytosol
DHY_PAN[c]	2-Dehydropantoate	C6H10O4	C6H10O4	0	Cytosol
DHY_PENTDON[c]	(4S)-4,5-Dihydroxypentan-2,3-dione	C5H8O4	C5H8O4	0	Cytosol
dHY_PhAC[c]	3,4-Dihydroxyphenylacetate	C8H8O4	C8H8O4	0	Cytosol
DHY_PTR[c]	Dihydropteroate	C14H14N6O3	C14H14N6O3	0	Cytosol
DHY_SHK[c]	3-Dehydroshikimate	C7H8O5	C7H8O5	0	Cytosol
DHYDO_ARAB_HEPTP[c]	2-Dehydro-3-deoxy-D-arabino-heptonate 7-phosphate	C7H13O10P	C7H13O10P	0	Cytosol
DHYGLCN[c]	5-Dehydro-D-gluconate	C6H10O7	C6H10O7	0	Cytosol
DHYLPL_MPROP_2MBUT_DHLPL[c]	[Dihydrolipoyllysine-residue (2-methylpropanoyl)transferase] S-(2-methylbutanoyl)dihydrolipoyllysine	C13H24NO2S2R	C13H24NO2S2R	0	Cytosol
DHYLPL_MPROP_3MBUT_DHLPL[c]	[Dihydrolipoyllysine-residue (2-methylpropanoyl)transferase] S-(3-methylbutanoyl)dihydrolipoyllysine	C13H24NO2S2R	C13H24NO2S2R	0	Cytosol
DHYLPL_MPROP_MPROP_DHLPL[c]	[Dihydrolipoyllysine-residue (2-methylpropanoyl)transferase] S-(2-methylpropanoyl)dihydrolipoyllysine	C12H22NO2S2R	C12H22NO2S2R	0	Cytosol
dIDP[c]	2'-Deoxyinosine-5'-diphosphate (dIDP)	C10H14N4O10P2	C10H14N4O10P2	0	Cytosol
dIMP[c]	2'-Deoxyinosine 5'-phosphate (dIMP)	C10H13N4O7P	C10H13N4O7P	0	Cytosol
dITP[c]	2'-Deoxyinosine-5'-triphosphate (dITP)	C10H15N4O13P3	C10H15N4O13P3	0	Cytosol
DM_DR_LUM[c]	6,7-Dimethyl-8-(1-D-ribityl)lumazine	C13H18N4O6	C13H18N4O6	0	Cytosol
DMAPP[c]	Dimethylallyl diphosphate	C5H12O7P2	C5H12O7P2	0	Cytosol
DMMQ[c]	2-Demethylmenaquinone	C15H14O2(C5H8)n	C15H14O2(C5H8)n	0	Cytosol
DPCoA[c]	Dephospho-CoA	C21H35N7O13P2S	C21H35N7O13P2S	0	Cytosol
dR1P[c]	2-Deoxy-D-ribose 1-phosphate	C5H11O7P	C5H11O7P	0	Cytosol
dR5P[c]	2-Deoxy-D-ribose 5-phosphate	C5H11O7P	C5H11O7P	0	Cytosol
dt_pc_UNDECP[c]	Undecaprenyl phosphate	C55H91O4P	C55H91O4P	0	Cytosol
dt_pc_UNDECPPi[c]	di-trans,poly-cis-Undecaprenyl diphosphate	C55H92O7P2	C55H92O7P2	0	Cytosol
DTBTN[c]	Dethiobiotin	C10H18N2O3	C10H18N2O3	0	Cytosol
dTDP[c]	Deoxythymidine 5'-diphosphate (dTDP)	C10H16N2O11P2	C10H16N2O11P2	0	Cytosol
dTMP[c]	Thymidine 5'-phosphat (Dtmp)	C10H15N2O8P	C10H15N2O8P	0	Cytosol
dTTP[c]	Deoxythymidine triphosphate	C10H17N2O14P3	C10H17N2O14P3	0	Cytosol
dUDP[c]	2'-Deoxyuridine 5'-diphosphate (dUDP)	C9H14N2O11P2	C9H14N2O11P2	0	Cytosol
dUMP[c]	Deoxyuridine 5'-phosphate (dUMP)	C9H13N2O8P	C9H13N2O8P	0	Cytosol
dURD[c]	Deoxyuridine	C9H12N2O5	C9H12N2O5	0	Cytosol
dUTP[c]	2'-Deoxyuridine 5'-triphosphate (dUTP)	C9H15N2O14P3	C9H15N2O14P3	0	Cytosol
dXYLL5P[c]	1-Deoxy-D-xylulose 5-phosphate	C5H11O7P	C5H11O7P	0	Cytosol
E4P[c]	D-Erythrose 4-phosphate	C4H9O7P	C4H9O7P	0	Cytosol
ENITRN[c]	Ethylnitronate	C2H4NO2	C2H4NO2	0	Cytosol
ENZ_CYS[c]	Thiamine biosynthesis intermediate 2	C4H6N2O2SR2	C4H6N2O2SR2	0	Cytosol
ENZ_SLUFA_CYS[c]	[Enzyme]-S-sulfanylcysteine	C4H6N2O2S2R2	C4H6N2O2S2R2	0	Cytosol
ENZN6_LPL[c]	Enzyme N6-(lipoyl)lysine	C8H14NOS2R	C8H14NOS2R	0	Cytosol
ENZNE_DHYLPL[c]	Enzyme N6-(dihydrolipoyl)lysine	C8H16NOS2R	C8H16NOS2R	0	Cytosol
EPMLBIOS[c]	Epimelibiose	C12H22O11	C12H22O11	0	Cytosol
ERY_HYGLU[c]	L-erythro-4-Hydroxyglutamate	C5H9NO5	C5H9NO5	0	Cytosol
ERY_IMDZ_GLYCP[c]	D-erythro-1-(Imidazol-4-yl)glycerol 3-phosphate, D-erythro-Imidazole-glycerol 3-phosphate, D-erythro-Imidazole-glycerol phosphate	C6H11N2O6P	C6H11N2O6P	0	Cytosol
ETH[c]	Ethanol	C2H6O	C2H6O	0	Cytosol
ETH[e]	Ethanol	C2H6O	C2H6O	0	Extra-organism
F1P[c]	D-Fructose 1-phosphate	C6H13O9P	C6H13O9P	0	Cytosol
F1P[e]	D-Fructose 1-phosphate	C6H13O9P	C6H13O9P	0	Extra-organism
F6P[c]	D-Fructose 6-phosphate	C6H13O9P	C6H13O9P	0	Cytosol
FAD[c]	Flavin adenine dinucleotide (FAD)	C27H33N9O15P2	C27H33N9O15P2	0	Cytosol
FADH2[c]	Reduced Flavin adenine dinucleotide (FADH2)	C27H35N9O15P2	C27H35N9O15P2	0	Cytosol
FAICAR[c]	1-(5'-Phosphoribosyl)-5-formamido-4-imidazolecarboxamide (FAICAR)	C10H15N4O9P	C10H15N4O9P	0	Cytosol
FAPYRM_NTP[c]	Formamidopyrimidine nucleoside triphosphate	C10H18N5O15P3	C10H18N5O15P3	0	Cytosol
FAR_PPi[c]	trans,trans-Farnesyl diphosphate	C15H28O7P2	C15H28O7P2	0	Cytosol
FBP[c]	D-Fructose 1,6-bisphosphate	C6H14O12P2	C6H14O12P2	0	Cytosol
Fe2[c]	Ferrous ion	Fe	Fe	0	Cytosol
Fe2[e]	Ferrous ion	Fe	Fe	0	Extra-organism
FGAM[c]	2-(Formamido)-N1-(5'-phosphoribosyl)acetamidine	C8H16N3O8P	C8H16N3O8P	0	Cytosol
FGAR[c]	5'-Phosphoribosyl-N-formylglycinamide (FGAR)	C8H15N2O9P	C8H15N2O9P	0	Cytosol
FMN[c]	Flavin mononucleotide (FMN)	C17H21N4O9P	C17H21N4O9P	0	Cytosol
FMNH2[c]	Reduced FMN (FMNH2)	C17H23N4O9P	C17H23N4O9P	0	Cytosol
FOLNA[c]	5-Formyltetrahydrofolate	C20H23N7O7	C20H23N7O7	0	Cytosol
FOR[c]	Formate	CH2O2	CH2O2	0	Cytosol
FUCL1P[c]	L-Fuculose 1-phosphate	C6H13O8P	C6H13O8P	0	Cytosol
FUCL1P[e]	L-Fuculose 1-phosphate	C6H13O8P	C6H13O8P	0	Extra-organism
FUM[c]	Fumarate	C4H4O4	C4H4O4	0	Cytosol
FUM[e]	Fumarate	C4H4O4	C4H4O4	0	Extra-organism
G1P[c]	D-Glucose 1-phosphate	C6H13O9P	C6H13O9P	0	Cytosol
G6P[c]	D-Glucose 6-phosphate	C6H13O9P	C6H13O9P	0	Cytosol
GAL1P[c]	alpha-D-Galactose 1-phosphate	C6H13O9P	C6H13O9P	0	Cytosol
GALCS_GLYC[c]	Galactosylglycerol	C9H18O8	C9H18O8	0	Cytosol
GALS_CA[c]	D-Galactosylceramide	C25H46NO8R	C25H46NO8R	0	Cytosol
GAP[c]	D-Glyceraldehyde 3-phosphate	C3H7O6P	C3H7O6P	0	Cytosol
GAR[c]	5'-Phosphoribosylglycinamide (GAR)	C7H15N2O8P	C7H15N2O8P	0	Cytosol
gCARO[c]	gamma-Carotene	C40H56	C40H56	0	Cytosol
GDP[c]	Guanosine 5'-diphosphate (GDP)	C10H15N5O11P2	C10H15N5O11P2	0	Cytosol
GDP_MAN[c]	GDP-D-mannose	C16H25N5O16P2	C16H25N5O16P2	0	Cytosol
GLC_LACN[c]	D-Glucono-1,5-lactone	C6H10O6	C6H10O6	0	Cytosol
GLCN[c]	D-Gluconate	C6H12O7	C6H12O7	0	Cytosol
GLCN[e]	D-Gluconate	C6H12O7	C6H12O7	0	Extra-organism
GLCN6P[c]	6-Phospho-D-gluconate	C6H13O10P	C6H13O10P	0	Cytosol
GLCP[c]	sn-Glycerol 3-phosphate	C3H9O6P	C3H9O6P	0	Cytosol
GLCTN[c]	Galactan	(C12H20O11)n	(C12H20O11)n	0	Cytosol
GLOXT[c]	Glyoxylate	C2H2O3	C2H2O3	0	Cytosol
GLU_SA[c]	L-Glutamate 1-semialdehyde	C5H9NO3	C5H9NO3	0	Cytosol
GLUCSA1P[c]	alpha-D-Glucosamine 1-phosphate	C6H14NO8P	C6H14NO8P	0	Cytosol
GLUCSA1P[e]	alpha-D-Glucosamine 1-phosphate	C6H14NO8P	C6H14NO8P	0	Extra-organism
GLUSAP[c]	D-Glucosamine 6-phosphate	C6H14NO8P	C6H14NO8P	0	Cytosol
GLUSAP[e]	D-Glucosamine 6-phosphate	C6H14NO8P	C6H14NO8P	0	Extra-organism
GLUT_SA[c]	L-Glutamate 5-semialdehyde	C5H9NO3	C5H9NO3	0	Cytosol
GLUTAT[c]	glutathione			0	Cytosol
GLUTRCoA[c]	Glutaryl-CoA	C26H42N7O19P3S	C26H42N7O19P3S	0	Cytosol
GLY[c]	Glycogen	(C6H10O5)n	(C6H10O5)n	0	Cytosol
GLY3P[c]	1-Acyl-sn-glycerol 3-phosphate	C4H8O7PR	C4H8O7PR	0	Cytosol
GLYALD[c]	D-Glyceraldehyde	C3H6O3	C3H6O3	0	Cytosol
GLYCALD[c]	Glycolaldehyde	C2H4O2	C2H4O2	0	Cytosol
GLYCALD[e]	Glycolaldehyde	C2H4O2	C2H4O2	0	Extra-organism
GLYCRL[c]	Glycerol	C3H8O3	C3H8O3	0	Cytosol
GLYCRL[e]	Glycerol	C3H8O3	C3H8O3	0	Extra-organism
GMP[c]	Guanosine 5'-phosphate (GMP)	C10H14N5O8P	C10H14N5O8P	0	Cytosol
GRN_GRNPPi[c]	Geranylgeranyl diphosphate	C20H36O7P2	C20H36O7P2	0	Cytosol
GRN_PPi[c]	Geranyl diphosphate	C10H20O7P2	C10H20O7P2	0	Cytosol
GTP[c]	Guanosine 5'-triphosphate (GTP)	C10H16N5O14P3	C10H16N5O14P3	0	Cytosol
GUN[c]	Guanine	C5H5N5O	C5H5N5O	0	Cytosol
GUNS[c]	Guanosine	C10H13N5O5	C10H13N5O5	0	Cytosol
GUNS_3PPi_5TPi[c]	Guanosine 3'-diphosphate 5'-triphosphate	C10H18N5O20P5	C10H18N5O20P5	0	Cytosol
GUNSBP[c]	Guanosine 3'-diphosphate 5'-diphosphate	C10H17N5O17P4	C10H17N5O17P4	0	Cytosol
H[c]	Hydron	H	H	0	Cytosol
H[e]	Hydron	H	H	0	Cytosol
H2O[c]	Water	H2O	H2O	0	Cytosol
H2O[e]	Water	H2O	H2O	0	Extra-organism
H2O2[c]	Hydrogen peroxide	H2O2	H2O2	0	Cytosol
H2S[c]	Hydrogen sulfide	H2S	H2S	0	Cytosol
H2S[e]	Hydrogen sulfide	H2S	H2S	0	Extra-organism
H4MPT[c]	5,6,7,8-Tetrahydromethanopterin (H4MPT)	C30H45N6O16P	C30H45N6O16P	0	Cytosol
HADPCoA[c]	3-hydroxyadipyl-CoA	C27H39N7O20P3S	C27H39N7O20P3S	0	Cytosol
HCARB[c]	Holo-[carboxylase]	C17H27N5O4SR2	C17H27N5O4SR2	0	Cytosol
HCIT[c]	Homocitrate	C7H10O7	C7H10O7	0	Cytosol
HCO3[c]	Bicarbonate	HCO3	HCO3	0	Cytosol
HCO3[e]	Bicarbonate	HCO3	HCO3	0	Extra-organism
HEME[c]	Heme	C34H32FeN4O4	C34H32FeN4O4	0	Cytosol
HEME[e]	Heme	C34H32FeN4O4	C34H32FeN4O4	0	Extra-organism
HEMO[c]	Heme O	C49H58FeN4O5	C49H58FeN4O5	0	Cytosol
HICTR[c]	Homoisocitrate	C7H10O7	C7H10O7	0	Cytosol
HISDPi[c]	L-Histidinol phosphate	C6H12N3O4P	C6H12N3O4P	0	Cytosol
HOBYRNA[c]	Hydrogenobyrinate	C45H60N4O14	C45H60N4O14	0	Cytosol
HOBYRNDA[c]	Hydrogenobyrinate diamide	C45H62N6O12	C45H62N6O12	0	Cytosol
HVCoA[c]	(R)-3-hydroxyvaleryl-CoA	C26H40N7O18P3S	C26H40N7O18P3S	0	Cytosol
HXTHN[c]	Hypoxanthine	C5H4N4O	C5H4N4O	0	Cytosol
HY_AC[c]	Glycolate	C2H4O3	C2H4O3	0	Cytosol
HY_AC[e]	Glycolate	C2H4O3	C2H4O3	0	Extra-organism
HY_BNZA[c]	4-Hydroxybenzoate	C7H6O3	C7H6O3	0	Cytosol
HY_DECCoA[c]	(S)-3-Hydroxydecanoyl-CoA	C31H54N7O18P3S	C31H54N7O18P3S	0	Cytosol
HY_DODECCoA[c]	(S)-3-Hydroxydodecanoyl-CoA	C33H58N7O18P3S	C33H58N7O18P3S	0	Cytosol
HY_MBILN[c]	Hydroxymethylbilane	C40H46N4O17	C40H46N4O17	0	Cytosol
HY_MBUTEPPi[c]	1-Hydroxy-2-methyl-2-butenyl 4-diphosphate; (E)-4-Hydroxy-3-methyl-but-2-enyl diphosphate; (E)-4-Hydroxy-3-methylbut-2-en-1-yl diphosphate	C5H12O8P2	C5H12O8P2	0	Cytosol
HY_MBUTRCoA[c]	(S)-3-Hydroxy-2-methylbutyryl-CoA	C26H44N7O18P3S	C26H44N7O18P3S	0	Cytosol
HY_OCTCoA[c]	(S)-3-Hydroxyoctanoyl-CoA	C29H50N7O18P3S	C29H50N7O18P3S	0	Cytosol
HY_OGLUTR[c]	D-4-Hydroxy-2-oxoglutarate	C5H6O6	C5H6O6	0	Cytosol
HY_PhAC[c]	4-Hydroxyphenylacetate	C8H8O3	C8H8O3	0	Cytosol
HY_PPREBNZA[c]	4-Hydroxy-3-polyprenylbenzoate	C12H14O3(C5H8)n	C12H14O3(C5H8)n	0	Cytosol
HY_PYR[c]	Hydroxypyruvate	C3H4O4	C3H4O4	0	Cytosol
HY_SUCC_CYCHEXDE_CARBA[c]	(1R,6R)-6-Hydroxy-2-succinylcyclohexa-2,4-diene-1-carboxylate (SHCHC)	C11H12O6	C11H12O6	0	Cytosol
HY_THR[c]	4-Hydroxy-L-threonine	C4H9NO4	C4H9NO4	0	Cytosol
HYGLU_SA[c]	L-4-Hydroxyglutamate semialdehyde	C5H9NO4	C5H9NO4	0	Cytosol
HYHEPTDENA[c]	2-Hydroxyhepta-2,4-dienedioate	C7H8O5	C7H8O5	0	Cytosol
HYIBUTRA[c]	(S)-3-Hydroxyisobutyrate	C4H8O3	C4H8O3	0	Cytosol
HYIBUTRCoA[c]	(S)-3-Hydroxyisobutyryl-CoA	C25H42N7O18P3S	C25H42N7O18P3S	0	Cytosol
HYM_GLUTRCoA[c]	(S)-3-Hydroxy-3-methylglutaryl-CoA	C27H44N7O20P3S	C27H44N7O20P3S	0	Cytosol
HYPh_PYR[c]	p-Hydroxyphenylpyruvate	C9H8O4	C9H8O4	0	Cytosol
I110[c]	9-methyldecanoate (iso-11:0)			0	Cytosol
I130[c]	11-Methyldodecanoate (iso-13:0)			0	Cytosol
I150[c]	13-Methyltetradecanoate (iso-15:0)			0	Cytosol
I150CoA[c]	Iso-C15:0 CoA	C36H60N7O17P3S1	C36H60N7O17P3S1	0	Cytosol
I160[c]	14-Methylpentadecanoate (iso-16:0)			0	Cytosol
I160CoA[c]	Iso-C16:0 CoA	C37H62N7O17P3S1	C37H62N7O17P3S1	0	Cytosol
I170[c]	15-Methyl hexadecenoate (iso-17:0)			0	Cytosol
I170CoA[c]	Iso-C17:0 CoA	C38H64N7O17P3S1	C38H64N7O17P3S1	0	Cytosol
ICIT[c]	Isocitrate	C6H8O7	C6H8O7	0	Cytosol
IDHY_CRVN[c]	(1R,4S)-Iso-dihydrocarvone	C10H16O	C10H16O	0	Cytosol
IDP[c]	Inosine 5'-diphosphate (IDP)	C10H14N4O11P2	C10H14N4O11P2	0	Cytosol
IMAC[c]	2-iminoacetate	C2H2NO2	C2H2NO2	0	Cytosol
IMALT[c]	Isomaltose			0	Cytosol
IMALT[e]	Isomaltose			0	Extra-organism
IMASP[c]	Iminoaspartate	C4H5NO4	C4H5NO4	0	Cytosol
IMDZ_AALD[c]	Imidazole-4-acetaldehyde	C5H6N2O	C5H6N2O	0	Cytosol
IMDZ_AC[c]	4-Imidazoleacetate	C5H6N2O2	C5H6N2O2	0	Cytosol
IMDZ_ACLP[c]	Imidazole-acetol phosphate	C6H9N2O5P	C6H9N2O5P	0	Cytosol
IMP[c]	Inosine monophosphate (IMP)	C10H13N4O8P	C10H13N4O8P	0	Cytosol
IND[c]	Indole	C8H7N	C8H7N	0	Cytosol
IND_GLYP[c]	Indoleglycerol phosphate	C11H14NO6P	C11H14NO6P	0	Cytosol
INSN[c]	Inosine	C10H12N4O5	C10H12N4O5	0	Cytosol
IPEN_PPi[c]	Isopentenyl diphosphate	C5H12O7P2	C5H12O7P2	0	Cytosol
IPRO_MAL[c]	(2S)-2-Isopropylmalate	C7H12O5	C7H12O5	0	Cytosol
IPRO_MALE[c]	2-Isopropylmaleate	C7H10O4	C7H10O4	0	Cytosol
IPROP_MAL[c]	(2R,3S)-3-Isopropylmalate	C7H12O5	C7H12O5	0	Cytosol
IPROP_OSUCC[c]	(2S)-2-Isopropyl-3-oxosuccinate	C7H10O5	C7H10O5	0	Cytosol
ITP[c]	Inosine 5'-triphosphate (ITP)	C10H15N4O14P3	C10H15N4O14P3	0	Cytosol
IVCoA[c]	Isovaleryl-CoA	C26H44N7O17P3S	C26H44N7O17P3S	0	Cytosol
KVCoA[c]	beta-ketovaleryl-CoA	C26H38N7O18P3S	C26H38N7O18P3S	0	Cytosol
L_ALA[c]	L-Alanine	C3H7NO2	C3H7NO2	0	Cytosol
L_ALA[e]	L-Alanine	C3H7NO2	C3H7NO2	0	Extra-organism
L_ARG[c]	L-Arginine	C6H14N4O2	C6H14N4O2	0	Cytosol
L_ARG[e]	L-Arginine	C6H14N4O2	C6H14N4O2	0	Extra-organism
L_ARG_SUCC[c]	L-Argininosuccinate	C10H18N4O6	C10H18N4O6	0	Cytosol
L_ASN[c]	L-Asparagine	C4H8N2O3	C4H8N2O3	0	Cytosol
L_ASN[e]	L-Asparagine	C4H8N2O3	C4H8N2O3	0	Extra-organism
L_ASP[c]	L-Aspartate	C4H7NO4	C4H7NO4	0	Cytosol
L_ASP[e]	L-Aspartate	C4H7NO4	C4H7NO4	0	Extra-organism
L_CYS[c]	L-Cysteine	C3H7NO2S	C3H7NO2S	0	Cytosol
L_CYS[e]	L-Cysteine	C3H7NO2S	C3H7NO2S	0	Extra-organism
L_CYSTA[c]	L-Cysteate	C3H7NO5S	C3H7NO5S	0	Cytosol
L_CYSTHNN[c]	L-Cystathionine	C7H14N2O4S	C7H14N2O4S	0	Cytosol
L_GLN[c]	L-Glutamine	C5H10N2O3	C5H10N2O3	0	Cytosol
L_GLU[c]	L-Glutamate	C5H9NO4	C5H9NO4	0	Cytosol
L_GLU[e]	L-Glutamate	C5H9NO4	C5H9NO4	0	Extra-organism
L_GLUT5P[c]	L-Glutamyl 5-phosphate	C5H10NO7P	C5H10NO7P	0	Cytosol
L_GLY[c]	Glycine	C2H5NO2	C2H5NO2	0	Cytosol
L_GLY[e]	Glycine	C2H5NO2	C2H5NO2	0	Extra-organism
L_HCYS[c]	L-Homocysteine	C4H9NO2S	C4H9NO2S	0	Cytosol
L_HCYS[e]	L-Homocysteine	C4H9NO2S	C4H9NO2S	0	Extra-organism
L_HIS[c]	L-Histidine	C6H9N3O2	C6H9N3O2	0	Cytosol
L_HISDAL[c]	L-Histidinal	C6H9N3O	C6H9N3O	0	Cytosol
L_HISN[c]	L-Histidinol	C6H11N3O	C6H11N3O	0	Cytosol
L_HSER[c]	L-Homoserine	C4H9NO3	C4H9NO3	0	Cytosol
L_ILE[c]	L-Isoleucine	C6H13NO2	C6H13NO2	0	Cytosol
L_ILE[e]	L-Isoleucine	C6H13NO2	C6H13NO2	0	Extra-organism
L_LEU[c]	L-Leucine	C6H13NO2	C6H13NO2	0	Cytosol
L_LEU[e]	L-Leucine	C6H13NO2	C6H13NO2	0	Extra-organism
L_LYS[c]	L-Lysine	C6H14N2O2	C6H14N2O2	0	Cytosol
L_LYS[e]	L-Lysine	C6H14N2O2	C6H14N2O2	0	Extra-organism
L_MET[c]	L-Methionine	C5H11NO2S	C5H11NO2S	0	Cytosol
L_MET[e]	L-Methionine	C5H11NO2S	C5H11NO2S	0	Extra-organism
L_PHE[c]	L-Phenylalanine	C9H11NO2	C9H11NO2	0	Cytosol
L_PHE[e]	L-Phenylalanine	C9H11NO2	C9H11NO2	0	Extra-organism
L_PRO[c]	L-Proline	C5H9NO2	C5H9NO2	0	Cytosol
L_PRO[e]	L-Proline	C5H9NO2	C5H9NO2	0	Extra-organism
L_SER[c]	L-Serine	C3H7NO3	C3H7NO3	0	Cytosol
L_SER[e]	L-Serine	C3H7NO3	C3H7NO3	0	Extra-organism
L_THR[c]	L-Threonine	C4H9NO3	C4H9NO3	0	Cytosol
L_THR[e]	L-Threonine	C4H9NO3	C4H9NO3	0	Extra-organism
L_TRP[c]	L-Tryptophan	C11H12N2O2	C11H12N2O2	0	Cytosol
L_TRP[e]	L-Tryptophan	C11H12N2O2	C11H12N2O2	0	Extra-organism
L_TYR[c]	L-Tyrosine	C9H11NO3	C9H11NO3	0	Cytosol
L_TYR[e]	L-Tyrosine	C9H11NO3	C9H11NO3	0	Extra-organism
L_VAL[c]	L-Valine	C5H11NO2	C5H11NO2	0	Cytosol
L_VAL[e]	L-Valine	C5H11NO2	C5H11NO2	0	Extra-organism
LAC[c]	L-Lactate	C3H6O3	C3H6O3	0	Cytosol
LAC[e]	L-Lactate	C3H6O3	C3H6O3	0	Extra-organism
LACGLUT[c]	Lactoylglutathione			0	Cytosol
LACTS[c]	Lactose	C12H22O11	C12H22O11	0	Cytosol
LACTS[e]	Lactose			0	Extra-organism
LALD[c]	(S)-Lactaldehyde	C3H6O2	C3H6O2	0	Cytosol
LCPN[c]	Lycopene	C40H56	C40H56	0	Cytosol
LP_ACP[c]	Lipoyl-[acp]	C8H13OS3R	C8H13OS3R	0	Cytosol
LPP[c]	Lipoylprotein	C8H14NOS2R	C8H14NOS2R	0	Cytosol
LYPCHOL[c]	Lysophosphatidylcholine			0	Cytosol
M_INS[c]	D-myo-Inositol	C6H12O6	C6H12O6	0	Cytosol
M26_DAP[c]	meso-2,6-Diaminoheptanedioate	C7H14N2O4	C7H14N2O4	0	Cytosol
M6P[c]	D-Mannose 6-phosphate	C6H13O9P	C6H13O9P	0	Cytosol
M6P[e]	D-Mannose 6-phosphate	C6H13O9P	C6H13O9P	0	Extra-organism
MAACCoA[c]	2-Methylacetoacetyl-CoA	C26H42N7O18P3S	C26H42N7O18P3S	0	Cytosol
MACRYCoA[c]	Methylacrylyl-CoA	C25H40N7O17P3S	C25H40N7O17P3S	0	Cytosol
MAL[c]	L-Malate	C4H6O5	C4H6O5	0	Cytosol
MAL[e]	L-Malate	C4H6O5	C4H6O5	0	Extra-organism
MAL_SA[c]	Malonate semialdehyde	C3H4O3	C3H4O3	0	Cytosol
MALCoA[c]	Malonyl-CoA	C24H38N7O19P3S	C24H38N7O19P3S	0	Cytosol
MALT[c]	Maltose	C12H22O11	C12H22O11	0	Cytosol
MALT[e]	Maltose	C12H22O11	C12H22O11	0	Extra-organism
MALYCoA[c]	(3S)-3-carboxy-3-hydroxypropionyl-CoA	C25H40N7O20P3S	C25H40N7O20P3S	0	Cytosol
MAN1P[c]	D-Mannose 1-phosphate	C6H13O9P	C6H13O9P	0	Cytosol
MAN1P[e]	D-Mannose 1-phosphate	C6H13O9P	C6H13O9P	0	Extra-organism
MANNPGLYCT[c]	2-(alpha-D-Mannosyl)-3-phosphoglycerate	C9H17O12P	C9H17O12P	0	Cytosol
MANNTRIS[c]	Mannotriose	C18H32O16	C18H32O16	0	Cytosol
MBUT_ENCoA[c]	2-Methylbut-2-enoyl-CoA	C26H42N7O17P3S	C26H42N7O17P3S	0	Cytosol
MBUTNCoA[c]	(S)-2-Methylbutanoyl-CoA	C26H44N7O17P3S	C26H44N7O17P3S	0	Cytosol
MCROCoA[c]	3-Methylcrotonyl-CoA	C26H42N7O17P3S	C26H42N7O17P3S	0	Cytosol
MEROL_CYCPPi[c]	2-C-Methyl-D-erythritol 2,4-cyclodiphosphate	C5H12O9P2	C5H12O9P2	0	Cytosol
MEROLPi[c]	2-C-Methyl-D-erythritol 4-phosphate	C5H13O7P	C5H13O7P	0	Cytosol
METHF[c]	5,10-Methenyltetrahydrofolate	C20H22N7O6	C20H22N7O6	0	Cytosol
METHMPTR[c]	5,10-Methylenetetrahydromethanopterin	C31H45N6O16P	C31H45N6O16P	0	Cytosol
METPPHOL[c]				0	Cytosol
Mg[c]	Magnesium	Mg	Mg	0	Cytosol
Mg[e]	Magnesium	Mg	Mg	0	Extra-organism
Mg_PPPHYR[c]	Magnesium protoporphyrin	C34H32MgN4O4	C34H32MgN4O4	0	Cytosol
MGDG[c]	monoglucosyl-1,2 diacylglycerol			0	Cytosol
MGLX[c]	Methylglyoxal	C3H4O2	C3H4O2	0	Cytosol
mINS3P[c]	1D-myo-Inositol 3-phosphate	C6H13O9P	C6H13O9P	0	Cytosol
MLBIOS[c]	Melibiose	C12H22O11	C12H22O11	0	Cytosol
MLBTL[c]	Melibiitol	C12H24O11	C12H24O11	0	Cytosol
MMAL[c]	Methylmalonate	C4H6O4	C4H6O4	0	Cytosol
MMAL_SA[c]	(S)-Methylmalonate semialdehyde	C4H6O3	C4H6O3	0	Cytosol
MMALCoA[c]	(S)-Methylmalonyl-CoA	C25H40N7O19P3S	C25H40N7O19P3S	0	Cytosol
MQ[c]	Menaquinone	C16H16O2(C5H8)n	C16H16O2(C5H8)n	0	Cytosol
MQL[c]	Menaquinol	C16H18O2(C5H8)n	C16H18O2(C5H8)n	0	Cytosol
MTA[c]	5'-Methylthioadenosine	C11H15N5O3S	C11H15N5O3S	0	Cytosol
MTH_RIB[c]	5-Methylthio-D-ribose	C6H12O4S	C6H12O4S	0	Cytosol
MTh_RIB1P[c]	S-Methyl-5-thio-D-ribose 1-phosphate	C6H13O7PS	C6H13O7PS	0	Cytosol
MTh_RIBL1P[c]	S-Methyl-5-thio-D-ribulose 1-phosphate	C6H13O7PS	C6H13O7PS	0	Cytosol
MURAC_ALA_GLU_LYS_ALA_ALA_DP_UNDECP[c]	MurAc(oyl-L-Ala-D-gamma-Glu-L-Lys-D-Ala-D-Ala)-diphospho- undecaprenol	C86H143N7O21P2	C86H143N7O21P2	0	Cytosol
N2AC_L_LYS[c]	N2-Acetyl-L-lysine	C8H16N2O3	C8H16N2O3	0	Cytosol
NAD[c]	Nicotinamide adenine dinucleotide (NAD)	C21H28N7O14P2	C21H28N7O14P2	0	Cytosol
NADH[c]	Nicotinamide adenine dinucleotide (NADH)	C21H29N7O14P2	C21H29N7O14P2	0	Cytosol
NADP[c]	Nicotinamide adenine dinucleotide phosphate (NADP)	C21H29N7O17P3	C21H29N7O17P3	0	Cytosol
NADPH[c]	Reduced nicotinamide adenine dinucleotide phosphate (NADPH)	C21H30N7O17P3	C21H30N7O17P3	0	Cytosol
NAMD[c]	Nicotinamide	C6H6N2O	C6H6N2O	0	Cytosol
NC_D_RNUC[c]	Nicotinate D-ribonucleotide	C11H15NO9P	C11H15NO9P	0	Cytosol
NH4[c]	Ammonia	NH4	NH4	0	Cytosol
NH4[e]	Ammonia	NH4	NH4	0	Extra-organism
NIA[c]	Nicotinate	C6H5NO2	C6H5NO2	0	Cytosol
NICRIB[c]	Nicotinate D-ribonucleoside	C11H14NO6	C11H14NO6	0	Cytosol
NMN[c]	Nicotinamide mononucleotide	C11H15N2O8P	C11H15N2O8P	0	Cytosol
NO2[c]	Nitrite	HNO2	HNO2	0	Cytosol
NRSPENE[c]	Neurosporene	C40H58	C40H58	0	Cytosol
O_FRDX[c]	Oxidized ferredoxin			0	Cytosol
O_TRED[c]	Oxidized thioredoxin	C10H12N4O4S2R4	C10H12N4O4S2R4	0	Cytosol
O2[c]	Oxygen	O2	O2	0	Cytosol
O2[e]	Oxygen	O2	O2	0	Extra-organism
OAC[c]	Oxaloacetate	C4H4O5	C4H4O5	0	Cytosol
OAC_HSER[c]	O-Acetyl-L-homoserine	C6H11NO4	C6H11NO4	0	Cytosol
OAC_SER[c]	O-Acetyl-L-serine	C5H9NO4	C5H9NO4	0	Cytosol
OADPCoA[c]	3-oxoadipyl-CoA	C27H37N7O20P3S	C27H37N7O20P3S	0	Cytosol
OCT_ACP[c]	Octanoyl-[acp]	C8H15OSR	C8H15OSR	0	Cytosol
ODHSCoA[c]	3-oxo-5,6-dehydrosuberyl-CoA	C29H39N7O20P3S	C29H39N7O20P3S	0	Cytosol
ODHSCoASA[c]	3-oxo-5,6-dehydrosuberyl-CoA semialdehyde	C29H40N7O19P3S	C29H40N7O19P3S	0	Cytosol
OHEPEDA[c]	2-Oxohept-3-enedioate	C7H8O5	C7H8O5	0	Cytosol
OP_HSER[c]	O-Phospho-L-homoserine	C4H10NO6P	C4H10NO6P	0	Cytosol
OPACCoA[c]	2-oxepin-2(3H)-ylideneacetyl-CoA	C29H38N7O18P3S	C29H38N7O18P3S	0	Cytosol
OPHY_THR[c]	O-Phospho-4-hydroxy-L-threonine	C4H10NO7P	C4H10NO7P	0	Cytosol
ORT[c]	L-Ornithine	C5H12N2O2	C5H12N2O2	0	Cytosol
ORTA[c]	Orotate	C5H4N2O4	C5H4N2O4	0	Cytosol
ORTD5P[c]	Orotidine 5'-phosphate	C10H13N2O11P	C10H13N2O11P	0	Cytosol
OXLGLUTR[c]	Oxaloglutarate	C7H8O7	C7H8O7	0	Cytosol
OXLSUCC[c]	Oxalosuccinate	C6H6O7	C6H6O7	0	Cytosol
PALT[c]	Paltinose			0	Cytosol
PALT[e]	Paltinose			0	Extra-organism
PANTA[c]	(R)-Pantoate	C6H12O4	C6H12O4	0	Cytosol
PANTE4Pi[c]	D-Pantetheine 4'-phosphate	C11H23N2O7PS	C11H23N2O7PS	0	Cytosol
PANTO[c]	(R)-Pantothenate	C9H17NO5	C9H17NO5	0	Cytosol
PAP[c]	Phosphoadenosine phosphate	C10H15N5O10P2	C10H15N5O10P2	0	Cytosol
PAPS[c]	3'-Phosphoadenylyl sulfate (PAPS)	C10H15N5O13P2S	C10H15N5O13P2S	0	Cytosol
PBDIOL[c]	2-polyprenyl-6-hydroxyphenol			0	Cytosol
PCHOL[c]	phosphatidylcholine			0	Cytosol
PCYTPPi_MEROL[c]	2-Phospho-4-(cytidine 5'-diphospho)-2-C-methyl-D-erythritol	C14H26N3O17P3	C14H26N3O17P3	0	Cytosol
PDMETHA[c]	phosphatidyl-N-dimethylethanolamine			0	Cytosol
PEP[c]	Phosphoenolpyruvate	C3H5O6P	C3H5O6P	0	Cytosol
PETHA[c]	Phosphatidylethanolamine	C7H12NO8PR2	C7H12NO8PR2	0	Cytosol
PGLY[c]	phosphatidylglycerol			0	Cytosol
PGLYP[c]	phosphatidylglycerophosphate			0	Cytosol
PhAC[c]	Phenylacetate	C8H8O2	C8H8O2	0	Cytosol
PhACoA[c]	Phenylacetyl-CoA	C29H42N7O17P3S	C29H42N7O17P3S	0	Cytosol
PhALD[c]	Phenylacetaldehyde			0	Cytosol
PHB[c]	Polyhydroxybutyrate			0	Cytosol
PHB[e]	polyhydroxybutyrate			0	Extra-organism
PHD[c]	Polyhydroxydecanoate			0	Cytosol
PHD[e]	Polyhydroxydecanoate			0	Extra-organism
PHDD[c]	Polyhydodroxydecanoate			0	Cytosol
PHDD[e]	Polyhydodroxydecanoate			0	Extra-organism
PHFLN[c]	Phytofluene	C40H62	C40H62	0	Cytosol
PHO[c]	Polyhydroxyoctanoate			0	Cytosol
PHO[e]	Polyhydroxyoctanoate			0	Extra-organism
PHTEN[c]	Phytoene	C40H64	C40H64	0	Cytosol
PHV[c]	Polyhydroxyvalerate			0	Cytosol
PHV[e]	Polyhydroxyvalerate			0	Extra-organism
Pi[c]	Orthophosphate	H3PO4	H3PO4	0	Cytosol
Pi[e]	Orthophosphate	H3PO4	H3PO4	0	Extra-organism
PIM[c]	Pimelate	C7H12O4	C7H12O4	0	Cytosol
PIMCoA[c]	Pimeloyl-CoA	C28H46N7O19P3S	C28H46N7O19P3S	0	Cytosol
PINS[c]	1-phosphatidyl-inositol			0	Cytosol
PMETHA[c]	Phosphatidyl-N-methylethanolamine	C8H14NO8PR2	C8H14NO8PR2	0	Cytosol
PMINS3P[c]	1-phosphatidyl-1D-myo-inositol 3-phosphate			0	Cytosol
PN6_LPLYS[c]	Protein N6-(lipoyl)lysine	C8H14NOS2R	C8H14NOS2R	0	Cytosol
PN6_OCTLYS[c]	Protein N6-(octanoyl)lysine	C8H16NOR	C8H16NOR	0	Cytosol
PPANT[c]	(R)-4'-Phosphopantothenate	C9H18NO8P	C9H18NO8P	0	Cytosol
PPANTN_CYS[c]	(R)-4'-Phosphopantothenoyl-L-cysteine	C12H23N2O9PS	C12H23N2O9PS	0	Cytosol
PPBLGN[c]	Porphobilinogen	C10H14N2O4	C10H14N2O4	0	Cytosol
PPHA[c]	Prephenate	C10H10O6	C10H10O6	0	Cytosol
PPi[c]	Diphosphate	P2H4O7	P2H4O7	0	Cytosol
PPPHYR[c]	Protoporphyrin IX	C34H34N4O4	C34H34N4O4	0	Cytosol
PPPHYRGN[c]	Protoporphyrinogen IX	C34H40N4O4	C34H40N4O4	0	Cytosol
PPRE_MMOX_BNZQ[c]	2-Polyprenyl-3-methyl-6-methoxy-1,4-benzoquinone	C13H16O3(C5H8)n	C13H16O3(C5H8)n	0	Cytosol
PPRE_MOX_BNZQ[c]	2-Polyprenyl-6-methoxy-1,4-benzoquinone	C12H14O3(C5H8)n	C12H14O3(C5H8)n	0	Cytosol
PPRENPhOL[c]	2-Polyprenylphenol	C11H14O(C5H8)n	C11H14O(C5H8)n	0	Cytosol
PPTD[c]	Phosphatidate	C5H7O8PR2	C5H7O8PR2	0	Cytosol
PPTD_SER[c]	Phosphatidyl-L-serine	C8H12NO10PR2	C8H12NO10PR2	0	Cytosol
PPYR[c]	Phenylpyruvate	C9H8O3	C9H8O3	0	Cytosol
PRCoA[c]	Propanoyl-CoA	C24H40N7O17P3S	C24H40N7O17P3S	0	Cytosol
PRCRN[c]	Precorrin 2	C42H48N4O16	C42H48N4O16	0	Cytosol
PRCRN3A[c]	Precorrin 3A	C43H50N4O16	C43H50N4O16	0	Cytosol
PRCRN3B[c]	Precorrin 3B	C43H50N4O17	C43H50N4O17	0	Cytosol
PRCRN4[c]	Precorrin 4	C44H52N4O17	C44H52N4O17	0	Cytosol
PRCRN5[c]	Precorrin 5	C45H54N4O17	C45H54N4O17	0	Cytosol
PRCRN6B[c]	Precorrin 6B	C44H56N4O16	C44H56N4O16	0	Cytosol
PRCRN8X[c]	Precorrin 8	C45H60N4O14	C45H60N4O14	0	Cytosol
PRIB_AMP[c]	Phosphoribosyl-AMP	C15H23N5O14P2	C15H23N5O14P2	0	Cytosol
PRIB_ATP[c]	Phosphoribosyl-ATP	C15H25N5O20P4	C15H25N5O20P4	0	Cytosol
PRIBS_DMBENZ_IMDZ[c]	N1-(5-Phospho-alpha-D-ribosyl)-5,6-dimethylbenzimidazole	C14H19N2O7P	C14H19N2O7P	0	Cytosol
PRIBSAMN[c]	5-Phosphoribosylamine	C5H12NO7P	C5H12NO7P	0	Cytosol
PRINS_AFORMA_PRIBS_IMDZ_CARBA[c]	5-(5-Phospho-D-ribosylaminoformimino)-1-(5-phosphoribosyl)- imidazole-4-carboxamide	C15H25N5O15P2	C15H25N5O15P2	0	Cytosol
PRINSFORMA_PRIBS_IMDZ_CARBA[c]	N-(5'-Phospho-D-1'-ribulosylformimino)-5-amino-1-(5''-phospho-D- ribosyl)-4-imidazolecarboxamide	C15H25N5O15P2	C15H25N5O15P2	0	Cytosol
PROP[c]	Propanoate	C3H6O2	C3H6O2	0	Cytosol
PROP_ADNSPi[c]	Propionyladenylate	C13H18N5O8P	C13H18N5O8P	0	Cytosol
PRPP[c]	5-Phospho-alpha-D-ribose 1-diphosphate	C5H13O14P3	C5H13O14P3	0	Cytosol
PSULFLAC[c]	(2R)-O-Phospho-3-sulfolactate	C3H7O9PS	C3H7O9PS	0	Cytosol
PUT[c]	Putrescine	C4H12N2	C4H12N2	0	Cytosol
PX[c]	N-acylphosphoethanolamine			0	Cytosol
PYR[c]	Pyruvate	C3H4O3	C3H4O3	0	Cytosol
PYRR_3HY_5CARB[c]	L-1-Pyrroline-3-hydroxy-5-carboxylate	C5H7NO3	C5H7NO3	0	Cytosol
PYRR5CARB[c]	L-1-Pyrroline-5-carboxylate	C5H7NO2	C5H7NO2	0	Cytosol
QA[c]	Quinolinate	C7H5NO4	C7H5NO4	0	Cytosol
R_FRDX[c]	Reduced ferredoxin			0	Cytosol
R_MMALCoA[c]	(R)-Methylmalonyl-CoA	C25H40N7O19P3S	C25H40N7O19P3S	0	Cytosol
R_TRED[c]	Reduced thioredoxin	C10H14N4O4S2R4	C10H14N4O4S2R4	0	Cytosol
R1P[c]	D-Ribose 1-phosphate	C5H11O8P	C5H11O8P	0	Cytosol
R5P[c]	D-Ribose 5-phosphate	C5H11O8P	C5H11O8P	0	Cytosol
RAFF[c]	Raffinose	C18H32O16	C18H32O16	0	Cytosol
RBFLV[c]	Riboflavin (Vitamin B2)	C17H20N4O6	C17H20N4O6	0	Cytosol
RBL5P[c]	D-Ribulose 5-phosphate	C5H11O8P	C5H11O8P	0	Cytosol
RDHY_MBUTNA[c]	(R)-2,3-Dihydroxy-3-methylbutanoate	C5H10O4	C5H10O4	0	Cytosol
RHY_BUTCoA[c]	(R)-3-Hydroxybutanoyl-CoA	C25H42N7O18P3S	C25H42N7O18P3S	0	Cytosol
RIBS_HCYS[c]	S-Ribosyl-L-homocysteine	C9H17NO6S	C9H17NO6S	0	Cytosol
RIBS_NCTA[c]	N-Ribosylnicotinamide	C11H15N2O5	C11H15N2O5	0	Cytosol
S[c]	Sulfur	S	S	0	Cytosol
S_ACLAC[c]	(S)-2-Acetolactate	C5H8O4	C5H8O4	0	Cytosol
SAHC[c]	S-Adenosyl-L-homocysteine	C14H20N6O5S	C14H20N6O5S	0	Cytosol
SAICAR[c]	1-(5'-Phosphoribosyl)-5-amino-4-(N-succinocarboxamide)-imidazole (SAICAR)	C13H19N4O12P	C13H19N4O12P	0	Cytosol
SAM[c]	S-Adenosyl-L-methionine (SAM)	C15H22N6O5S	C15H22N6O5S	0	Cytosol
SAMA[c]	S-Adenosylmethioninamine	C14H23N6O3S	C14H23N6O3S	0	Cytosol
SEDHEP7P[c]	D-Sedoheptulose 7-phosphate	C7H15O10P	C7H15O10P	0	Cytosol
SHEME[c]	Siroheme	C42H44FeN4O16	C42H44FeN4O16	0	Cytosol
SHK[c]	Shikimate	C7H10O5	C7H10O5	0	Cytosol
SHKP[c]	Shikimate 5-phosphate	C7H11O8P	C7H11O8P	0	Cytosol
SLF_ALA[c]	3-Sulfino-L-alanine	C3H7NO4S	C3H7NO4S	0	Cytosol
SO3[c]	Sulfite	H2SO3	H2SO3	0	Cytosol
SO3[e]	Sulfite	H2SO3	H2SO3	0	Extra-organism
SO4[c]	Sulfate	H2SO4	H2SO4	0	Cytosol
SO4[e]	Sulfate	H2SO4	H2SO4	0	Extra-organism
SORB[c]	D-Sorbitol	C6H14O6	C6H14O6	0	Cytosol
SORB[e]	D-Sorbitol	C6H14O6	C6H14O6	0	Extra-organism
SPR[c]	Spermine	C10H26N4	C10H26N4	0	Cytosol
SPRD[c]	Spermidine	C7H19N3	C7H19N3	0	Cytosol
SRHYCLR[c]	Sirohydrochlorin	C42H46N4O16	C42H46N4O16	0	Cytosol
STCYS[c]	Stachyose	C24H42O21	C24H42O21	0	Cytosol
STCYS[e]	Stachyose			0	Extra-organism
SUC[c]	Sucrose	C12H22O11	C12H22O11	0	Cytosol
SUC[e]	Sucrose	C12H22O11	C12H22O11	0	Extra-organism
SUCC[c]	Succinate	C4H6O4	C4H6O4	0	Cytosol
SUCC[e]	Succinate	C4H6O4	C4H6O4	0	Extra-organism
SUCC_BNZA[c]	2-Succinylbenzoate	C11H10O5	C11H10O5	0	Cytosol
SUCC_SA[c]	Succinate semialdehyde	C4H6O3	C4H6O3	0	Cytosol
SUCCoA[c]	Succinyl-CoA	C25H40N7O19P3S	C25H40N7O19P3S	0	Cytosol
SULFI_PYR[c]	3-Sulfinylpyruvate	C3H4O5S	C3H4O5S	0	Cytosol
SULFLAC[c]	(2R)-3-Sulfolactate	C3H6O6S	C3H6O6S	0	Cytosol
SULFO_PYR[c]	3-Sulfopyruvate	C3H4O6S	C3H4O6S	0	Cytosol
t_PPREPPi[c]	all-trans-Polyprenyl diphosphate	C5H12O7P2(C5H8)n	C5H12O7P2(C5H8)n	0	Cytosol
tbZXT[c]	Thermobiszeaxanthin	C78H124O14	C78H124O14	0	Cytosol
tCRTX[c]	Thermocryptoxanthin	C57H86O7	C57H86O7	0	Cytosol
THF[c]	5,6,7,8-Tetrahydrofolate	C19H23N7O6	C19H23N7O6	0	Cytosol
THF_GLUT[c]	THF-L-glutamate	C24H30N8O9	C24H30N8O9	0	Cytosol
tHY_PRO[c]	trans-4-Hydroxy-L-proline	C5H9NO3	C5H9NO3	0	Cytosol
THYM[c]	Thymine	C5H6N2O2	C5H6N2O2	0	Cytosol
THYMD[c]	Thymidine	C10H14N2O5	C10H14N2O5	0	Cytosol
THZ[c]	Thiazole			0	Cytosol
TM_AMBUTAL[c]	4-Trimethylammoniobutanal	C7H16NO	C7H16NO	0	Cytosol
TM_AMBUTAT[c]	4-Trimethylammoniobutanoate	C7H16NO2	C7H16NO2	0	Cytosol
TMP[c]	Thiamine monophosphate (TMP)	C12H18N4O4PS	C12H18N4O4PS	0	Cytosol
TOPYRM[c]	Toxopyrimidine	C6H9N3O	C6H9N3O	0	Cytosol
TPi[c]	Triphosphate	P3H5O10	P3H5O10	0	Cytosol
TPP[c]	Thiamine diphosphate (ThPP)	C12H19N4O7P2S	C12H19N4O7P2S	0	Cytosol
TRE[c]	Trehalose	C12H22O11	C12H22O11	0	Cytosol
TRE[e]	Trehalose	C12H22O11	C12H22O11	0	Extra-organism
TRE6P[c]	Trehalose 6-phosphate	C12H23O14P	C12H23O14P	0	Cytosol
TSFA[c]	Thiosulfate	HS2O3	HS2O3	0	Cytosol
tZXT[c]	Thermozeaxanthin	C59H90O8	C59H90O8	0	Cytosol
tZXT_GLU[c]	Thermozeaxanthin glucoside			0	Cytosol
UDP[c]	Uridine 5'-diphosphate (UDP)	C9H14N2O12P2	C9H14N2O12P2	0	Cytosol
UDP_AC_CARBVIN_GLUCSA[c]	UDP-N-acetyl-3-(1-carboxyvinyl)-D-glucosamine	C20H29N3O19P2	C20H29N3O19P2	0	Cytosol
UDP_AC_MANNA[c]	UDP-N-acetyl-D-mannosamine	C17H27N3O17P2	C17H27N3O17P2	0	Cytosol
UDP_ACMUR_ALA_GLU_DAPIM[c]	UDP-N-acetylmuramoyl-L-alanyl-D-gamma-glutamyl-meso-2,6- diaminopimelate	C35H55N7O26P2	C35H55N7O26P2	0	Cytosol
UDP_ACMUR_ALA_GLU_DAPIM_ALA_ALA[c]	UDP-N-acetylmuramoyl-L-alanyl-D-glutamyl-6-carboxy-L-lysyl-D-alanyl- D-alanine	C41H65N9O28P2	C41H65N9O28P2	0	Cytosol
UDP_ACMUR_ALA_GLU_LYS[c]	UDP-N-acetylmuramoyl-L-alanyl-gamma-D-glutamyl-L-lysine	C34H55N7O24P2	C34H55N7O24P2	0	Cytosol
UDP_ACMURM[c]	UDP-N-acetylmuramate	C20H31N3O19P2	C20H31N3O19P2	0	Cytosol
UDP_ACMURM_ALA[c]	UDP-N-acetylmuramoyl-L-alanine	C23H36N4O20P2	C23H36N4O20P2	0	Cytosol
UDP_ACMURM_ALA_GLUT[c]	UDP-N-acetylmuramoyl-L-alanyl-D-glutamate	C28H43N5O23P2	C28H43N5O23P2	0	Cytosol
UDP_AGLUAM[c]	UDP-N-acetyl-D-glucosamine	C17H27N3O17P2	C17H27N3O17P2	0	Cytosol
UDP_GAL[c]	UDP-D-galactose	C15H24N2O17P2	C15H24N2O17P2	0	Cytosol
UDP_GLU[c]	UDP-D-glucose	C15H24N2O17P2	C15H24N2O17P2	0	Cytosol
UDP_MURAC_ALA_GLU_LYS_ALA_ALA[c]	UDPMurAc(oyl-L-Ala-D-gamma-Glu-L-Lys-D-Ala-D-Ala)	C40H65N9O26P2	C40H65N9O26P2	0	Cytosol
UMP[c]	Uridine 5'-monophosphate (UMP)	C9H13N2O9P	C9H13N2O9P	0	Cytosol
Undp_ACMUR_ACGLSA_ALA_GLU_DAPIM_AALA[c]	Undecaprenyl-diphospho-N-acetylmuramoyl-(N-acetylglucosamine)-L- alanyl-D-glutamyl-meso-2,6-diaminopimeloyl-D-alanyl-D-alanine	C95H156N8O28P2	C95H156N8O28P2	0	Cytosol
Undp_ACMUR_ACGLSA_ALA_GLU_LYS_AALA[c]	Undecaprenyl-diphospho-N-acetylmuramoyl-(N-acetylglucosamine)-L- alanyl-gamma-D-glutamyl-L-lysyl-D-alanyl-D-alanine, GlcNAc-(1->4)-Mur2Ac(oyl-L-Ala-gamma-D-Glu-L-Lys-D-Ala-D-Ala)- diphosphoundecaprenol	C94H156N8O26P2	C94H156N8O26P2	0	Cytosol
Undp_ACMUR_ALA_GLU_DAPIM_AALA[c]	Undecaprenyl-diphospho-N-acetylmuramoyl-L-alanyl-D-glutamyl-meso-2,6-diaminopimeloyl-D-alanyl-D-alanine	C87H143N7O23P2	C87H143N7O23P2	0	Cytosol
UPPHYRGN_I[c]	Uroporphyrinogen I	C40H44N4O16	C40H44N4O16	0	Cytosol
UPPHYRGN_III[c]	Uroporphyrinogen III	C40H44N4O16	C40H44N4O16	0	Cytosol
UppppU[c]	P1,P4-Bis(5'-uridyl) tetraphosphate (UppppU)	C18H26N4O23P4	C18H26N4O23P4	0	Cytosol
URA[c]	Uracil	C4H4N2O2	C4H4N2O2	0	Cytosol
URD[c]	Uridine	C9H12N2O6	C9H12N2O6	0	Cytosol
UREA[c]	Urea, Carbamide	CH4N2O	CH4N2O	0	Cytosol
UREA_CARB[c]	Urea-1-carboxylate	C2H4N2O3	C2H4N2O3	0	Cytosol
UREIDO_BUTR[c]	3-Ureidoisobutyrate	C5H10N2O3	C5H10N2O3	0	Cytosol
UTP[c]	Uridine 5'-triphosphate (UTP)	C9H15N2O15P3	C9H15N2O15P3	0	Cytosol
XMP[c]	Xanthosine 5'-phosphate (XMP)	C10H13N4O9P	C10H13N4O9P	0	Cytosol
XNTHS[c]	Xanthosine	C10H12N4O6	C10H12N4O6	0	Cytosol
XppppX[c]	P1,P4-Bis(5'-xanthosyl) tetraphosphate (XppppX)	C20H26N8O23P4	C20H26N8O23P4	0	Cytosol
XTHN[c]	Xanthine	C5H4N4O2	C5H4N4O2	0	Cytosol
XTP[c]	XTP	C10H15N4O15P3	C10H15N4O15P3	0	Cytosol
XYL5P[c]	D-Xylulose 5-phosphate	C5H11O8P	C5H11O8P	0	Cytosol
zCARO[c]	zeta-Carotene	C40H60	C40H60	0	Cytosol
ZXT[c]	Zeaxanthin	C40H56O2	C40H56O2	0	Cytosol
ZXT_GLU[c]	Zeaxanthin glucoside			0	Cytosol
dcSAM[c]	S-adenosyl 3-(methylthio)propylamine	C14H24N6O3S	C14H24N6O3S	0	Cytosol
apAGMT[c]	N1-aminopropylagmatine	C8H24N5	C8H24N5	0	Cytosol
tSPR[c]	Thermospermine	C10H26N4	C10H26N4	0	Cytosol
SPR[c]	Spermine	C10H26N4	C10H26N4	0	Cytosol
tPAM[c]	Thermopentamine	C13H33N5	C13H33N5	0	Cytosol
hCPAM[c]	Homocaldopentamine	C13H33N5	C13H33N5	0	Cytosol
hCHAM[c]	Homocaldohexanine	C16H40N6	C16H40N6	0	Cytosol
PDAM[c]	propane-1,3-diamine	C3H12N2	C3H12N2	0	Cytosol
NSPRD[c]	Norspermidine	C6H20N3	C6H20N3	0	Cytosol
TM[c]	Thermine	C9H28N4	C9H28N4	0	Cytosol
CPAM[c]	Caldopentamine	C12H36N5	C12H36N5	0	Cytosol
CHAM[c]	Caldohexanine	C15H44N6	C15H44N6	0	Cytosol
TRIAM[c]	Tris(3-aminopropyl)amine	C9H27N4	C9H27N4	0	Cytosol
TETAM[c]	Tetrakis(3-aminopropyl)ammonium	C12H36N5	C12H36N5	0	Cytosol
hSPRD[c]	sym-Homospermidine	C8H21N3	C8H21N3	0	Cytosol
hSPR[c]	Homospermine	C11H26N4		0	Cytosol

## Sheet: A3
Gene locus	Current annotation	Suggested annotation	Gene name	EC number
TTC0107	putative α-glucosidase/glycoside hydrolase	α-glucosidase/ trehalose-6-phosphate hydrolase	aglH/treC	3.2.1.20/ 3.2.1.93
TTC1591	2-oxoacid-ferredoxin oxidoreductase	Ketoisovalerate oxidoreductase	vorA	1.2.7.7
TT_P0059	cytochrome P450	carotene β-hydroxylase	crtZ	1.14.13.129
TT_P0061	hypothetical protein	acyltransferase	cruD	-
TT_P0062	hypothetical protein	glucosyltransferase	cruC	-
TTC0824	putative phosphoslipase	CDP-diacylglycerol-serine O-phosphatidyltransferase	pssA	2.7.8.8
TTC1543	ribosomal protein S6 modification protein	alpha-aminoadipate acetyltransferase	lysX	6.3.2.-
TTC1192	propionyl-CoA carboxylase subunit beta	methylcrotonoyl-CoA carboxylase	mccc1	6.4.1.4
TTC1875	galactoside O-acetyltransferase	L-serine O-acetyltransferase	sat1	2.3.1.30

## Sheet: A4
Id	Name	Reaction	Subsystem
R699	(R)-3-Hydroxybutanoyl-CoA:NADP+ oxidoreductase	H[c] + NADPH[c] + ACACoA[c] <=> NADP[c] + RHY_BUTCoA[c]	Butanoate metabolism
R700	beta-ketothiolase	ACoA[c] + PRCoA[c] -> CoA[c] + KVCoA[c]	Butanoate metabolism
R701	(R)-3-Hydroxybutanoyl-CoA:NADP+ oxidoreductase	3 H[c] + NADPH[c] + KVCoA[c] <=> NADP[c] + HVCoA[c]	Butanoate metabolism
R702	Acyltransferase	2 RHY_BUTCoA[c] -> 2 CoA[c] + PHB[c]	Butanoate metabolism
R703	Acyltransferase	2 HVCoA[c] -> CoA[c] + PHV[c]	Butanoate metabolism
R704	fatty acid synthesis; lumped	RHY_BUTCoA[c] + 2 ACoA[c] + 4 NADPH[c] + 4 H[c] <=> 4 NADP[c] + HY_OCTCoA[c] + 2 H2O[c] + 2 CoA[c]	Butanoate metabolism
R705	Acyltransferase	2 HY_OCTCoA[c] -> 2 CoA[c] + PHO[c]	Butanoate metabolism
R706	fatty acid synthesis; lumped	HY_OCTCoA[c] + ACoA[c] + 2 NADPH[c] + 2 H[c] <=> 2 NADP[c] + HY_DECCoA[c] + H2O[c] + CoA[c]	Butanoate metabolism
R707	Acyltransferase	2 HY_DECCoA[c] -> 2 CoA[c] + PHD[c]	Butanoate metabolism
R708	fatty acid synthesis; lumped	HY_DECCoA[c] + ACoA[c] + 2 NADPH[c] + 2 H[c] <=> 2 NADP[c] + HY_DODECCoA[c] + H2O[c] + CoA[c]	Butanoate metabolism
R709	Acyltransferase	2 HY_DODECCoA[c] -> 2 CoA[c] + PHDD[c]	Butanoate metabolism
R688	beta-carotene hydroxylase	H[c] + NADH[c] + O2[c] + bCARO[c] <=> NAD[c] + H2O[c] + CRTX[c]	Carotenoid biosynthesis
R689	beta-cryptoxanthin hydroxylase	H[c] + NADH[c] + O2[c] + CRTX[c] -> NAD[c] + ZXT[c] + H2O[c]	Carotenoid biosynthesis
R690	thermocryptoxanthin hydroxylase	H[c] + NADH[c] + O2[c] + tCRTX[c] -> NAD[c] + tZXT[c] + H2O[c]	Carotenoid biosynthesis
R691	beta-cryptoxanthin glucosyltransferase	CRTX[c] + UDP_GLU[c] -> bCRTX_GLU[c] + UDP[c] + H[c]	Carotenoid biosynthesis
R692	beta-cryptoxanthin acyltransferase (C11:0)	bCRTX_GLU[c] + 0.334 I150CoA[c] + 0.069 AI150CoA[c] + 0.047 I160CoA[c] + 0.014 C160CoA[c] + 0.0015 C161CoA[c] + 0.45 I170CoA[c] + 0.075 AI171CoA[c] -> tCRTX[c] + CoA[c]	Carotenoid biosynthesis
R693	zeaxanthin glucosyltransferase	ZXT[c] + UDP_GLU[c] -> ZXT_GLU[c] + UDP[c] + H[c]	Carotenoid biosynthesis
R694	zeaxanthin acyltransferase (C13:0)	ZXT_GLU[c] + 0.334 I150CoA[c] + 0.069 AI150CoA[c] + 0.047 I160CoA[c] + 0.014 C160CoA[c] + 0.0015 C161CoA[c] + 0.45 I170CoA[c] + 0.075 AI171CoA[c] -> tZXT[c] + CoA[c]	Carotenoid biosynthesis
R695	thermozeaxanthin glucosyltransferase	tZXT[c] + UDP_GLU[c] -> tZXT_GLU[c] + UDP[c] + H[c]	Carotenoid biosynthesis
R696	thermozeaxanthin acyltransferase (C13-C13)	tZXT_GLU[c] + 0.334 I150CoA[c] + 0.069 AI150CoA[c] + 0.047 I160CoA[c] + 0.014 C160CoA[c] + 0.0015 C161CoA[c] + 0.45 I170CoA[c] + 0.075 AI171CoA[c] -> tbZXT[c] + CoA[c]	Carotenoid biosynthesis
R571	trehalase	H2O[c] + TRE[c] -> 2 D_GLC[c]	Alternate Carbon Metabolism
R066	sucrose glucohydrolase	H2O[c] + SUC[c] -> D_GLC[c] + D_FRU[c]	Alternate Carbon Metabolism
R067	palatinose glucohydrolase	H2O[c] + PALT[c] -> D_GLC[c] + D_FRU[c]	Alternate Carbon Metabolism
R371	maltose glucohydrolase	H2O[c] + MALT[c] -> 2 D_GLC[c]	Alternate Carbon Metabolism
R372	maltose glucohydrolase	H2O[c] + IMALT[c] -> 2 D_GLC[c]	Alternate Carbon Metabolism
R367	cellobiose glucohydrolase	H2O[c] + CELBS[c] -> 2 D_GLC[c]	Alternate Carbon Metabolism
R004	ATP:D-glucose 6-phosphotransferase	ATP[c] + D_MAN[c] -> ADP[c] + H[c] + M6P[c]	Glycolysis/Gluconeogenesis
R444	Thiamin diphosphate phosphohydrolase	H2O[c] + TPP[c] -> Pi[c] + H[c] + TMP[c]	Cofactor and Prosthetic Group Biosynthesis
R512	carvone reductase	H[c] + CRVN[c] -> IDHY_CRVN[c]	Limonene and pinene degradation
R538	protoheme IX farnesyltransferase	H2O[c] + FAR_PPi[c] + HEME[c] -> PPi[c] + HEMO[c]	Cofactor and Prosthetic Group Biosynthesis
R558	citrullinase	H2O[c] + H[c] + CTRLN[c] -> ORT[c] + CO2[c] + NH4[c]	Arginine and Proline Metabolism
R559	malate dehydrogenase (quinone)	MAL[c] + Q[c] -> OAC[c] + QH2[c]	Citric Acid Cycle
R563	N2-acetyl-alpha-aminoadipate semialdehyde transaminase	L_GLU[c] + AC_AADP_SA[c] -> AKG[c] + N2AC_L_LYS[c]	Threonine and Lysine Metabolism
R564	alpha-aminoadipate acetyltransferase	ACoA[c] + AADP[c] <=> CoA[c] + H[c] + AC_AADP[c]	Threonine and Lysine Metabolism
R572	trehalose-6-phosphate hydrolase	H2O[c] + TRE6P[c] -> D_GLC[c] + G6P[c]	Alternate Carbon Metabolism
R573	trehalose-6-phosphate phosphatase	H2O[c] + TRE6P[c] -> Pi[c] + TRE[c]	Alternate Carbon Metabolism
R580	3-Methylcrotonoyl-CoA:carbon-dioxide ligase (ADP-forming)	ATP[c] + HCO3[c] + MCROCoA[c] -> ADP[c] + Pi[c] + 3MGLUTNCoA[c]	Valine, Leucine, and Isoleucine Metabolism
R582	succinyl-CoA:acetoacetate CoA-transferase	SUCCoA[c] + AAC[c] <=> SUCC[c] + ACACoA[c]	Citric Acid Cycle
R583	(S)-3-Hydroxyisobutyryl-CoA hydrolase	H2O[c] + HYIBUTRCoA[c] <=> CoA[c] + HYIBUTRA[c]	Valine, Leucine, and Isoleucine Metabolism
R590	formate C-acetyltransferase	CoA[c] + PYR[c] -> ACoA[c] + FOR[c]	Pyruvate Metabolism
R591	protoporphyrinogen IX dehydrogenase (menaquinone)	3 MQ[c] + PPPHYRGN[c] -> PPPHYR[c] + 3 MQL[c]	Cofactor and Prosthetic Group Biosynthesis
R593	serine O-acetyltransferase	L_SER[c] + ACoA[c] -> CoA[c] + OAC_SER[c]	Cysteine and methionine metabolism
R598	NADPH quinone reductase	H[c] + NADPH[c] + Q[c] -> NADP[c] + QH2[c]	Oxidative Phosphorylation
R599	NADPH quinone reductase	H[c] + NADPH[c] + MQ[c] -> NADP[c] + MQL[c]	Oxidative Phosphorylation
R600	2-dehydropantoate 2-reductase	H[c] + NADPH[c] + DHY_PAN[c] -> NADP[c] + PANTA[c]	Cofactor and Prosthetic Group Biosynthesis
R606	mannose-1-phosphate guanylyltransferase	GTP[c] + H[c] + MAN1P[c] -> PPi[c] + GDP_MAN[c]	Alternate Carbon Metabolism
R614	NAD+ kinase	ATP[c] + NAD[c] -> NADP[c] + ADP[c] + H[c]	Cofactor and Prosthetic Group Biosynthesis
R616	thymidine kinase	ATP[c] + THYMD[c] -> ADP[c] + H[c] + dTMP[c]	Nucleotide Salvage Pathway
R619	carbamate kinase	ADP[c] + H[c] + CARB_Pi[c] -> ATP[c] + CO2[c] + NH4[c]	Unassigned
R623	NAD+ diphosphatase	NAD[c] + H2O[c] -> 2 H[c] + AMP[c] + NMN[c]	Cofactor and Prosthetic Group Biosynthesis
R624	NMN nucleosidase	H2O[c] + NMN[c] -> H[c] + R5P[c] + NAMD[c]	Cofactor and Prosthetic Group Biosynthesis
R632	dihydrofolate reductase	H[c] + NADPH[c] + DHF[c] -> NADP[c] + THF[c]	Cofactor and Prosthetic Group Biosynthesis
R634	methylenetetrahydrofolate reductase (ferredoxin)	2 H[c] + 5_10_MNTHF[c] + 2 R_FRDX[c] -> 5MTHF[c] + 2 O_FRDX[c]	Cofactor and Prosthetic Group Biosynthesis
R636	thymidylate synthase	dUMP[c] + 5_10_MNTHF[c] <=> dTMP[c] + DHF[c]	Nucleotide Salvage Pathway
R637	uridine nucleosidase	H2O[c] + URD[c] -> D_RIB[c] + URA[c]	Nucleotide Salvage Pathway
R638	uridine phosphorylase	Pi[c] + URD[c] -> R1P[c] + URA[c]	Nucleotide Salvage Pathway
R644	nucleoside-diphosphatase	H2O[c] + UDP[c] -> Pi[c] + H[c] + UMP[c]	Nucleotide Salvage Pathway
R645	apyrase	CTP[c] + 2 H2O[c] -> 2 Pi[c] + 2 H[c] + CMP[c]	Nucleotide Salvage Pathway
R647	nucleoside-diphosphatase	H2O[c] + CDP[c] -> Pi[c] + H[c] + CMP[c]	Nucleotide Salvage Pathway
R649	formate hydrogenlyase	FOR[c] -> 2 H[c] + CO2[c]	Pyruvate Metabolism
R650	phosphoserine aminotransferase	L_GLU[c] + 3POXPYR[c] -> AKG[c] + PPTD_SER[c]	Glycine and Serine Metabolism
R651	3-phosphoserine phosphatase	H2O[c] + PPTD_SER[c] -> L_SER[c] + Pi[c]	Glycine and Serine Metabolism
R653	coproporphyrinogen oxidase	2 H[c] + O2[c] + CPPPHYRGN[c] -> 2 H2O[c] + 2 CO2[c] + PPPHYRGN[c]	Cofactor and Prosthetic Group Biosynthesis
R656	serine-glyoxylate transaminase	L_SER[c] + GLOXT[c] -> L_GLY[c] + HY_PYR[c]	Glycine and Serine Metabolism
R662	glucose-1-phosphatase	H2O[c] + G1P[c] -> Pi[c] + D_GLC[c]	Glycolysis/Gluconeogenesis
R663	phosphate acetyltransferase	Pi[c] + ACoA[c] -> CoA[c] + ACPi[c]	Pyruvate Metabolism
R247	branched-chain alpha-keto acid dehydrogenase	3M_2OPENTN[c] + TPP[c] -> CO2[c] + 2MHYBUT_ThPP[c]	Valine, Leucine, and Isoleucine Metabolism
R248	branched-chain alpha-keto acid dehydrogenase	4M_2OPENTN[c] + TPP[c] -> CO2[c] + 3MHYBUT_ThPP[c]	Valine, Leucine, and Isoleucine Metabolism
R249	branched-chain alpha-keto acid dehydrogenase	2K3M_BUT[c] + TPP[c] -> CO2[c] + 2MHYPROP_ThPP[c]	Valine, Leucine, and Isoleucine Metabolism
R250	branched-chain alpha-keto acid dehydrogenase	2MHYPROP_ThPP[c] + ENZN6_LPL[c] -> TPP[c] + DHYLPL_MPROP_MPROP_DHLPL[c]	Valine, Leucine, and Isoleucine Metabolism
R251	branched-chain alpha-keto acid dehydrogenase	3MHYBUT_ThPP[c] + ENZN6_LPL[c] -> TPP[c] + DHYLPL_MPROP_3MBUT_DHLPL[c]	Valine, Leucine, and Isoleucine Metabolism
R252	branched-chain alpha-keto acid dehydrogenase	2MHYBUT_ThPP[c] + ENZN6_LPL[c] -> TPP[c] + DHYLPL_MPROP_2MBUT_DHLPL[c]	Valine, Leucine, and Isoleucine Metabolism
R710	gluconokinase	ATP[c] + GLCN[c] -> ADP[c] + H[c] + GLCN6P[c]	Pentose Phosphate Pathway
R713	gluconolactonase	H2O[c] + GLC_LACN[c] -> H[c] + GLCN[c]	Pentose Phosphate Pathway
